# Supplementary material for: N,N-Bis(diphenyl­phosphan­yl)cyclo­butanamine
Source: Acta Crystallogr Sect E Struct Rep Online. 2011 Jul 16;67(Pt 8):o2041–2. doi: 10.1107/S1600536811027656 (PMC3213490; doi:10.1107/S1600536811027656)
Supplement: Supplementary file 1 [file e-67-o2041-sup1.cif]

##############################################################################
#                                                                            #
# This CIF contains the data in a paper accepted for publication in          #
# Acta Crystallographica Section E. It conforms to the requirements of       #
# Notes for Authors for Acta Crystallographica Section E, and has been       #
# peer reviewed under the auspices of the IUCr Commission on Journals.       #
#                                                                            #
# Full details of the Crystallographic Information File format               #
# are given in the paper "The Crystallographic Information File (CIF):       #
# a New Standard Archive File for Crystallography" by S. R. Hall, F. H.      #
# Allen and I. D. Brown [Acta Cryst. (1991), A47, 655-685].                  #
#                                                                            #
# The current version of the core CIF dictionary is obtainable from          #
# ftp://ftp.iucr.org/pub/cif_core.dic.                                       #
#                                                                            #
# Software is freely available for graphical display of the structure(s)     #
# in this CIF. For information consult the CIF software page                 #
# http://www.iucr.org/resources/cif/software.                                #
#                                                                            #
# This file may be used for bona fide research purposes within the           #
# scientific community so long as proper attribution is given to the journal # 
# article from which it was obtained.                                        #
#                                                                            #
##############################################################################
data_global
_audit_creation_method     'WinGX routine CIF_UPDATE'
_audit_conform_dict_name     cif_core.dic
_audit_conform_dict_version     2.4
_journal_data_validation_number     ?
_journal_date_recd_electronic     2011-07-06
_journal_date_accepted     2011-07-11
_journal_name_full     'Acta Crystallographica, Section E'
_journal_year     2011
_journal_volume     67
_journal_issue      8
_journal_page_first     o2041
_journal_page_last     o2042
_journal_paper_category     QO
_journal_coeditor_code     GO2019
_publ_contact_author_name     'Engelbrecht, Ilana'
_publ_contact_author_address
;
Department of Chemistry
University of the Free State
PO Box 339
Bloemfontein
9300
South Africa
;
_publ_contact_author_email     engelbrechti@ufs.ac.za
_publ_contact_author_fax     '+27(0)51 4012177'
_publ_contact_author_phone     '+27(0)51 4017035'
_publ_section_title
;
<i>N</i>,<i>N</i>-Bis(diphenylphosphanyl)cyclobutanamine
;
loop_
    _publ_author_name
    _publ_author_address
    'Engelbrecht, Ilana'
;
Department of Chemistry
University of the Free State
PO Box 339
Bloemfontein 9300
South Africa
;
    'Visser, Hendrik G.'
;
Department of Chemistry
University of the Free State
PO Box 339
Bloemfontein 9300
South Africa
;
    'Roodt, Andreas'
;
Department of Chemistry
University of the Free State
PO Box 339
Bloemfontein 9300
South Africa
;
data_I
_audit_creation_method     'WinGX routine CIF_UPDATE'
_chemical_name_systematic
;
<i>N</i>,<i>N</i>-Bis(diphenylphosphanyl)cyclobutanamine
;
_chemical_formula_moiety     'C28 H27 N P2'
_chemical_formula_sum     'C28 H27 N P2'
_chemical_formula_iupac     'C28 H27 N P2'
_chemical_formula_weight     439.45
_symmetry_cell_setting     monoclinic
_symmetry_space_group_name_H-M     'P 21'
_symmetry_space_group_name_Hall     'P 2yb'
loop_
    _symmetry_equiv_pos_as_xyz
    'x, y, z'
    '-x, y+1/2, -z'
_cell_length_a     9.414(5)
_cell_length_b     9.664(5)
_cell_length_c     12.644(4)
_cell_angle_alpha     90.000
_cell_angle_beta     94.245(5)
_cell_angle_gamma     90.000
_cell_volume     1147.2(10)
_cell_formula_units_Z     2
_cell_measurement_reflns_used     9952
_cell_measurement_theta_min     2.65
_cell_measurement_theta_max     28.32
_cell_measurement_temperature     100(2)
_exptl_crystal_description     'Cuboid'
_exptl_crystal_colour     'colourless'
_exptl_crystal_size_max     0.32
_exptl_crystal_size_mid     0.12
_exptl_crystal_size_min     0.04
_exptl_crystal_density_diffrn     1.272
_exptl_crystal_density_method     'not measured'
_exptl_crystal_F_000     464
_exptl_absorpt_coefficient_mu     0.205
_exptl_absorpt_correction_type     multi-scan
_exptl_absorpt_process_details
;
(SADABS; Bruker, 2004)
;
_exptl_absorpt_correction_T_min     0.9372
_exptl_absorpt_correction_T_max     0.9918
_exptl_special_details
;
The intensity data were collected on a Bruker X8 ApexII 4 K Kappa CCD
diffractometer using an exposure time of 40 s/frame. A total of 1709 frames
were collected with a frame width of 0.5\% covering up to \q = 28.39\% with
99.9% completeness accomplished.
;
_diffrn_ambient_temperature     100(2)
_diffrn_radiation_type     MoK\a
_diffrn_radiation_wavelength     0.71073
_diffrn_radiation_source     'fine-focus sealed tube'
_diffrn_radiation_monochromator     graphite
_diffrn_measurement_device_type
;
Bruker X8 APEXII 4K KappaCCD
;
_diffrn_measurement_method     '\w and \f'
_diffrn_reflns_number     20748
_diffrn_reflns_av_R_equivalents     0.0265
_diffrn_reflns_theta_min     2.17
_diffrn_reflns_theta_max     28.39
_diffrn_reflns_theta_full     28.39
_diffrn_measured_fraction_theta_max     0.999
_diffrn_measured_fraction_theta_full     0.999
_diffrn_reflns_limit_h_min     -12
_diffrn_reflns_limit_h_max     12
_diffrn_reflns_limit_k_min     -12
_diffrn_reflns_limit_k_max     12
_diffrn_reflns_limit_l_min     -16
_diffrn_reflns_limit_l_max     16
_refine_special_details
;
Refinement of <i>F</i>^2^ against ALL reflections. The weighted <i>R</i>-factor
<i>wR</i> and goodness of fit <i>S</i> are based on <i>F</i>^2^, conventional
<i>R</i>-factors <i>R</i> are based on <i>F</i>, with <i>F</i> set to zero for
negative <i>F</i>^2^. The threshold expression of <i>F</i>^2^ >
2\s(<i>F</i>^2^) is used only for calculating <i>R</i>-factors(gt) <i>etc</i>.
and is not relevant to the choice of reflections for refinement.
<i>R</i>-factors based on <i>F</i>^2^ are statistically about twice as large
as those based on <i>F</i>, and <i>R</i>- factors based on ALL data will be
even larger.
;
_reflns_number_total     3035
_reflns_number_gt     2930
_reflns_threshold_expression     I>2\s(I)
_refine_ls_structure_factor_coef     Fsqd
_refine_ls_matrix_type     full
_refine_ls_R_factor_all     0.0254
_refine_ls_R_factor_gt     0.0239
_refine_ls_wR_factor_ref     0.0637
_refine_ls_goodness_of_fit_ref     1.042
_refine_ls_restrained_S_all     1.042
_refine_ls_number_reflns     3035
_refine_ls_number_parameters     281
_refine_ls_number_restraints     1
_refine_ls_hydrogen_treatment     constr
_refine_ls_weighting_scheme     calc
_refine_ls_weighting_details
         'calc w=1/[\s^2^(Fo^2^)+(0.0386P)^2^+0.1935P] where P=(Fo^2^+2Fc^2^)/3'
_atom_sites_solution_hydrogens     geom
_atom_sites_solution_primary     direct
_atom_sites_solution_secondary     difmap
_refine_ls_shift/su_max     0.001
_refine_ls_shift/su_mean     0
_refine_diff_density_max     0.247
_refine_diff_density_min     -0.182
_refine_ls_extinction_method     none
_refine_ls_abs_structure_details     ?
loop_
    _atom_type_symbol
    _atom_type_description
    _atom_type_scat_dispersion_real
    _atom_type_scat_dispersion_imag
    _atom_type_scat_source
    C C 0.0033 0.0016 'International Tables Vol C Tables 4.2.6.8 and 6.1.1.4'
    H H 0 0 'International Tables Vol C Tables 4.2.6.8 and 6.1.1.4'
    N N 0.0061 0.0033 'International Tables Vol C Tables 4.2.6.8 and 6.1.1.4'
    P P 0.1023 0.0942 'International Tables Vol C Tables 4.2.6.8 and 6.1.1.4'
_computing_data_collection     'APEX2 (Bruker, 2010)'
_computing_cell_refinement     'SAINT-Plus (Bruker, 2004)'
_computing_data_reduction     'SAINT-Plus (Bruker, 2004)'
_computing_structure_solution     'SHELXS97 (Sheldrick, 2008)'
_computing_structure_refinement     'SHELXL97 (Sheldrick, 2008)'
_computing_molecular_graphics     'DIAMOND (Brandenburg & Putz, 2005)'
_computing_publication_material     'WinGX (Farrugia, 1999)'
loop_
    _atom_site_type_symbol
    _atom_site_label
    _atom_site_fract_x
    _atom_site_fract_y
    _atom_site_fract_z
    _atom_site_U_iso_or_equiv
    _atom_site_adp_type
    _atom_site_calc_flag
    _atom_site_refinement_flags
    _atom_site_occupancy
    _atom_site_disorder_assembly
    _atom_site_disorder_group
    C C1 0.63564(17) 0.73665(19) 0.12318(13) 0.0161(3) Uani d . 1 . .
    H H1 0.7182 0.7791 0.1657 0.019 Uiso calc R 1 . .
    C C2 0.6829(2) 0.5945(2) 0.08102(15) 0.0227(4) Uani d . 1 . .
    H H2A 0.7631 0.5515 0.1244 0.027 Uiso calc R 1 . .
    H H2B 0.6039 0.528 0.0666 0.027 Uiso calc R 1 . .
    C C3 0.72812(19) 0.6710(2) -0.01884(14) 0.0243(4) Uani d . 1 . .
    H H3A 0.8308 0.694 -0.016 0.029 Uiso calc R 1 . .
    H H3B 0.697 0.6245 -0.0864 0.029 Uiso calc R 1 . .
    C C4 0.63230(18) 0.7937(2) 0.00897(13) 0.0202(3) Uani d . 1 . .
    H H4A 0.6781 0.8854 0.0035 0.024 Uiso calc R 1 . .
    H H4B 0.5366 0.7926 -0.0291 0.024 Uiso calc R 1 . .
    C C11 0.61059(17) 0.96900(19) 0.30492(14) 0.0170(3) Uani d . 1 . .
    C C12 0.59621(18) 1.04878(19) 0.21255(13) 0.0185(3) Uani d . 1 . .
    H H12 0.5452 1.0127 0.151 0.022 Uiso calc R 1 . .
    C C13 0.65569(17) 1.1803(2) 0.20966(14) 0.0207(3) Uani d . 1 . .
    H H13 0.6468 1.2325 0.1458 0.025 Uiso calc R 1 . .
    C C14 0.72805(19) 1.2358(2) 0.29965(16) 0.0238(4) Uani d . 1 . .
    H H14 0.7687 1.3257 0.2977 0.029 Uiso calc R 1 . .
    C C15 0.7403(2) 1.1586(2) 0.39223(15) 0.0259(4) Uani d . 1 . .
    H H15 0.7887 1.1963 0.4542 0.031 Uiso calc R 1 . .
    C C16 0.68275(19) 1.0269(2) 0.39524(14) 0.0223(4) Uani d . 1 . .
    H H16 0.6923 0.9752 0.4593 0.027 Uiso calc R 1 . .
    C C21 0.67262(18) 0.69892(19) 0.37827(13) 0.0177(3) Uani d . 1 . .
    C C22 0.81721(19) 0.7224(2) 0.36534(13) 0.0204(3) Uani d . 1 . .
    H H22 0.845 0.7973 0.3228 0.024 Uiso calc R 1 . .
    C C23 0.9200(2) 0.6362(2) 0.41469(14) 0.0249(4) Uani d . 1 . .
    H H23 1.0179 0.6522 0.4053 0.03 Uiso calc R 1 . .
    C C24 0.8808(2) 0.5268(2) 0.47773(14) 0.0283(4) Uani d . 1 . .
    H H24 0.9515 0.4673 0.5103 0.034 Uiso calc R 1 . .
    C C25 0.7388(2) 0.5049(2) 0.49284(14) 0.0270(4) Uani d . 1 . .
    H H25 0.7118 0.431 0.5366 0.032 Uiso calc R 1 . .
    C C26 0.6354(2) 0.5909(2) 0.44406(14) 0.0216(4) Uani d . 1 . .
    H H26 0.5381 0.5759 0.4556 0.026 Uiso calc R 1 . .
    C C31 0.21248(16) 0.8079(2) 0.13397(12) 0.0165(3) Uani d . 1 . .
    C C32 0.17680(19) 0.8748(2) 0.22612(14) 0.0227(4) Uani d . 1 . .
    H H32 0.232 0.8584 0.2909 0.027 Uiso calc R 1 . .
    C C33 0.0619(2) 0.9650(2) 0.22457(16) 0.0249(4) Uani d . 1 . .
    H H33 0.0406 1.0117 0.2876 0.03 Uiso calc R 1 . .
    C C34 -0.02202(19) 0.9870(2) 0.13090(16) 0.0241(4) Uani d . 1 . .
    H H34 -0.1016 1.0474 0.13 0.029 Uiso calc R 1 . .
    C C35 0.0110(2) 0.9203(2) 0.03906(15) 0.0251(4) Uani d . 1 . .
    H H35 -0.0464 0.9348 -0.025 0.03 Uiso calc R 1 . .
    C C36 0.12781(18) 0.8322(2) 0.04019(13) 0.0206(4) Uani d . 1 . .
    H H36 0.1504 0.7879 -0.0235 0.025 Uiso calc R 1 . .
    C C41 0.30058(17) 0.54508(18) 0.21428(12) 0.0156(3) Uani d . 1 . .
    C C42 0.40188(18) 0.45205(19) 0.25833(14) 0.0188(3) Uani d . 1 . .
    H H42 0.4998 0.467 0.2484 0.023 Uiso calc R 1 . .
    C C43 0.3623(2) 0.33809(19) 0.31634(14) 0.0219(4) Uani d . 1 . .
    H H43 0.4331 0.2773 0.3472 0.026 Uiso calc R 1 . .
    C C44 0.2191(2) 0.3130(2) 0.32932(14) 0.0244(4) Uani d . 1 . .
    H H44 0.1914 0.2351 0.3687 0.029 Uiso calc R 1 . .
    C C45 0.11719(19) 0.4034(2) 0.28400(15) 0.0250(4) Uani d . 1 . .
    H H45 0.0191 0.3861 0.2915 0.03 Uiso calc R 1 . .
    C C46 0.15723(19) 0.5188(2) 0.22774(14) 0.0208(3) Uani d . 1 . .
    H H46 0.0864 0.5804 0.1982 0.025 Uiso calc R 1 . .
    N N1 0.50881(15) 0.74590(16) 0.18514(11) 0.0153(3) Uani d . 1 . .
    P P1 0.52394(4) 0.79965(6) 0.31465(3) 0.01550(9) Uani d . 1 . .
    P P2 0.35464(4) 0.67934(6) 0.12377(3) 0.01489(9) Uani d . 1 . .
loop_
    _atom_site_aniso_label
    _atom_site_aniso_U_11
    _atom_site_aniso_U_22
    _atom_site_aniso_U_33
    _atom_site_aniso_U_12
    _atom_site_aniso_U_13
    _atom_site_aniso_U_23
    C1 0.0156(7) 0.0166(7) 0.0163(7) 0.0007(6) 0.0022(6) -0.0001(6)
    C2 0.0231(9) 0.0179(8) 0.0279(9) 0.0032(7) 0.0082(7) -0.0003(7)
    C3 0.0249(9) 0.0246(9) 0.0245(8) -0.0014(8) 0.0089(7) -0.0050(8)
    C4 0.0210(8) 0.0228(8) 0.0173(7) 0.0008(7) 0.0048(6) 0.0025(7)
    C11 0.0123(7) 0.0168(8) 0.0217(8) 0.0012(6) 0.0006(6) -0.0022(6)
    C12 0.0183(8) 0.0190(8) 0.0181(8) 0.0025(6) 0.0006(6) -0.0033(6)
    C13 0.0183(8) 0.0195(8) 0.0247(8) 0.0016(7) 0.0034(6) 0.0009(7)
    C14 0.0177(8) 0.0173(8) 0.0362(10) -0.0002(7) 0.0007(7) -0.0030(7)
    C15 0.0217(9) 0.0242(10) 0.0301(9) 0.0021(7) -0.0095(7) -0.0062(8)
    C16 0.0239(9) 0.0222(9) 0.0200(8) 0.0037(7) -0.0037(7) -0.0016(7)
    C21 0.0202(8) 0.0185(8) 0.0142(7) 0.0002(7) -0.0006(6) -0.0007(6)
    C22 0.0218(8) 0.0218(9) 0.0173(8) 0.0007(7) -0.0007(6) -0.0004(6)
    C23 0.0221(9) 0.0314(10) 0.0206(8) 0.0062(7) -0.0020(7) -0.0047(7)
    C24 0.0395(11) 0.0248(10) 0.0194(8) 0.0130(9) -0.0074(8) -0.0038(7)
    C25 0.0448(12) 0.0197(9) 0.0156(8) 0.0007(8) -0.0026(7) 0.0019(7)
    C26 0.0278(9) 0.0201(8) 0.0166(8) -0.0038(7) -0.0006(7) -0.0003(7)
    C31 0.0139(7) 0.0158(7) 0.0197(7) -0.0015(6) 0.0009(6) 0.0011(7)
    C32 0.0213(8) 0.0258(9) 0.0206(8) 0.0038(7) -0.0018(7) -0.0017(7)
    C33 0.0232(9) 0.0237(9) 0.0282(9) 0.0033(7) 0.0049(7) -0.0031(7)
    C34 0.0164(8) 0.0206(9) 0.0356(10) 0.0017(7) 0.0039(7) 0.0055(8)
    C35 0.0207(8) 0.0276(10) 0.0262(9) -0.0003(7) -0.0038(7) 0.0071(8)
    C36 0.0192(8) 0.0239(9) 0.0186(8) -0.0018(6) 0.0001(6) 0.0006(6)
    C41 0.0180(8) 0.0145(7) 0.0144(7) -0.0018(6) 0.0017(6) -0.0027(6)
    C42 0.0164(8) 0.0185(8) 0.0216(8) 0.0000(6) 0.0025(6) -0.0016(6)
    C43 0.0242(9) 0.0194(9) 0.0223(8) 0.0017(7) 0.0026(7) 0.0018(7)
    C44 0.0297(9) 0.0185(8) 0.0257(8) -0.0056(8) 0.0074(7) 0.0011(7)
    C45 0.0187(8) 0.0247(9) 0.0323(10) -0.0052(7) 0.0073(7) -0.0018(8)
    C46 0.0181(8) 0.0212(8) 0.0231(8) -0.0006(7) 0.0010(6) -0.0014(7)
    N1 0.0135(6) 0.0178(7) 0.0146(6) -0.0015(5) 0.0012(5) -0.0021(5)
    P1 0.01451(19) 0.0175(2) 0.01444(18) -0.00069(16) 0.00074(14) -0.00094(16)
    P2 0.01521(19) 0.01517(18) 0.01420(18) -0.00057(16) 0.00048(13) -0.00147(16)
_geom_special_details
;
All s.u.'s (except the s.u. in the dihedral angle between two l.s. planes) are
estimated using the full covariance matrix. The cell s.u.'s are taken into
account individually in the estimation of s.u.'s in distances, angles and
torsion angles; correlations between s.u.'s in cell parameters are only used
when they are defined by crystal symmetry. An approximate (isotropic)
treatment of cell s.u.'s is used for estimating s.u.'s involving l.s. planes.
;
loop_
    _geom_bond_atom_site_label_1
    _geom_bond_atom_site_label_2
    _geom_bond_site_symmetry_2
    _geom_bond_distance
    _geom_bond_publ_flag
    C1 N1 . 1.478(2) ?
    C1 C4 . 1.544(2) ?
    C1 C2 . 1.551(2) ?
    C1 H1 . 1 ?
    C2 C3 . 1.550(3) ?
    C2 H2A . 0.99 ?
    C2 H2B . 0.99 ?
    C3 C4 . 1.546(3) ?
    C3 H3A . 0.99 ?
    C3 H3B . 0.99 ?
    C4 H4A . 0.99 ?
    C4 H4B . 0.99 ?
    C11 C12 . 1.398(2) ?
    C11 C16 . 1.401(2) ?
    C11 P1 . 1.837(2) ?
    C12 C13 . 1.391(3) ?
    C12 H12 . 0.95 ?
    C13 C14 . 1.390(3) ?
    C13 H13 . 0.95 ?
    C14 C15 . 1.386(3) ?
    C14 H14 . 0.95 ?
    C15 C16 . 1.384(3) ?
    C15 H15 . 0.95 ?
    C16 H16 . 0.95 ?
    C21 C26 . 1.396(2) ?
    C21 C22 . 1.401(3) ?
    C21 P1 . 1.8404(19) ?
    C22 C23 . 1.389(3) ?
    C22 H22 . 0.95 ?
    C23 C24 . 1.390(3) ?
    C23 H23 . 0.95 ?
    C24 C25 . 1.380(3) ?
    C24 H24 . 0.95 ?
    C25 C26 . 1.389(3) ?
    C25 H25 . 0.95 ?
    C26 H26 . 0.95 ?
    C31 C32 . 1.395(2) ?
    C31 C36 . 1.399(2) ?
    C31 P2 . 1.838(2) ?
    C32 C33 . 1.388(3) ?
    C32 H32 . 0.95 ?
    C33 C34 . 1.390(3) ?
    C33 H33 . 0.95 ?
    C34 C35 . 1.383(3) ?
    C34 H34 . 0.95 ?
    C35 C36 . 1.390(3) ?
    C35 H35 . 0.95 ?
    C36 H36 . 0.95 ?
    C41 C46 . 1.396(2) ?
    C41 C42 . 1.396(2) ?
    C41 P2 . 1.8271(19) ?
    C42 C43 . 1.389(2) ?
    C42 H42 . 0.95 ?
    C43 C44 . 1.391(3) ?
    C43 H43 . 0.95 ?
    C44 C45 . 1.389(3) ?
    C44 H44 . 0.95 ?
    C45 C46 . 1.390(3) ?
    C45 H45 . 0.95 ?
    C46 H46 . 0.95 ?
    N1 P1 . 1.7138(15) ?
    N1 P2 . 1.7192(16) ?
loop_
    _geom_angle_atom_site_label_1
    _geom_angle_atom_site_label_2
    _geom_angle_atom_site_label_3
    _geom_angle_site_symmetry_1
    _geom_angle_site_symmetry_3
    _geom_angle
    _geom_angle_publ_flag
    N1 C1 C4 . . 120.84(14) ?
    N1 C1 C2 . . 119.96(14) ?
    C4 C1 C2 . . 88.95(13) ?
    N1 C1 H1 . . 108.5 ?
    C4 C1 H1 . . 108.5 ?
    C2 C1 H1 . . 108.5 ?
    C3 C2 C1 . . 87.72(14) ?
    C3 C2 H2A . . 114 ?
    C1 C2 H2A . . 114 ?
    C3 C2 H2B . . 114 ?
    C1 C2 H2B . . 114 ?
    H2A C2 H2B . . 111.2 ?
    C4 C3 C2 . . 88.91(13) ?
    C4 C3 H3A . . 113.8 ?
    C2 C3 H3A . . 113.8 ?
    C4 C3 H3B . . 113.8 ?
    C2 C3 H3B . . 113.8 ?
    H3A C3 H3B . . 111.1 ?
    C1 C4 C3 . . 88.10(13) ?
    C1 C4 H4A . . 114 ?
    C3 C4 H4A . . 114 ?
    C1 C4 H4B . . 114 ?
    C3 C4 H4B . . 114 ?
    H4A C4 H4B . . 111.2 ?
    C12 C11 C16 . . 118.15(17) ?
    C12 C11 P1 . . 122.11(13) ?
    C16 C11 P1 . . 119.48(14) ?
    C13 C12 C11 . . 120.80(16) ?
    C13 C12 H12 . . 119.6 ?
    C11 C12 H12 . . 119.6 ?
    C14 C13 C12 . . 120.33(17) ?
    C14 C13 H13 . . 119.8 ?
    C12 C13 H13 . . 119.8 ?
    C15 C14 C13 . . 119.28(18) ?
    C15 C14 H14 . . 120.4 ?
    C13 C14 H14 . . 120.4 ?
    C16 C15 C14 . . 120.65(17) ?
    C16 C15 H15 . . 119.7 ?
    C14 C15 H15 . . 119.7 ?
    C15 C16 C11 . . 120.78(18) ?
    C15 C16 H16 . . 119.6 ?
    C11 C16 H16 . . 119.6 ?
    C26 C21 C22 . . 118.63(16) ?
    C26 C21 P1 . . 116.11(14) ?
    C22 C21 P1 . . 125.26(13) ?
    C23 C22 C21 . . 120.07(17) ?
    C23 C22 H22 . . 120 ?
    C21 C22 H22 . . 120 ?
    C22 C23 C24 . . 120.50(18) ?
    C22 C23 H23 . . 119.7 ?
    C24 C23 H23 . . 119.8 ?
    C25 C24 C23 . . 119.79(17) ?
    C25 C24 H24 . . 120.1 ?
    C23 C24 H24 . . 120.1 ?
    C24 C25 C26 . . 120.05(18) ?
    C24 C25 H25 . . 120 ?
    C26 C25 H25 . . 120 ?
    C25 C26 C21 . . 120.91(18) ?
    C25 C26 H26 . . 119.5 ?
    C21 C26 H26 . . 119.5 ?
    C32 C31 C36 . . 118.23(16) ?
    C32 C31 P2 . . 126.41(13) ?
    C36 C31 P2 . . 115.22(13) ?
    C33 C32 C31 . . 120.98(17) ?
    C33 C32 H32 . . 119.5 ?
    C31 C32 H32 . . 119.5 ?
    C32 C33 C34 . . 120.06(18) ?
    C32 C33 H33 . . 120 ?
    C34 C33 H33 . . 120 ?
    C35 C34 C33 . . 119.69(17) ?
    C35 C34 H34 . . 120.2 ?
    C33 C34 H34 . . 120.2 ?
    C34 C35 C36 . . 120.21(17) ?
    C34 C35 H35 . . 119.9 ?
    C36 C35 H35 . . 119.9 ?
    C35 C36 C31 . . 120.80(17) ?
    C35 C36 H36 . . 119.6 ?
    C31 C36 H36 . . 119.6 ?
    C46 C41 C42 . . 118.17(16) ?
    C46 C41 P2 . . 121.48(13) ?
    C42 C41 P2 . . 119.57(13) ?
    C43 C42 C41 . . 121.28(16) ?
    C43 C42 H42 . . 119.4 ?
    C41 C42 H42 . . 119.4 ?
    C42 C43 C44 . . 120.01(17) ?
    C42 C43 H43 . . 120 ?
    C44 C43 H43 . . 120 ?
    C45 C44 C43 . . 119.19(17) ?
    C45 C44 H44 . . 120.4 ?
    C43 C44 H44 . . 120.4 ?
    C44 C45 C46 . . 120.68(17) ?
    C44 C45 H45 . . 119.7 ?
    C46 C45 H45 . . 119.7 ?
    C45 C46 C41 . . 120.65(17) ?
    C45 C46 H46 . . 119.7 ?
    C41 C46 H46 . . 119.7 ?
    C1 N1 P1 . . 120.76(11) ?
    C1 N1 P2 . . 115.22(11) ?
    P1 N1 P2 . . 123.53(8) ?
    N1 P1 C11 . . 102.24(8) ?
    N1 P1 C21 . . 105.31(8) ?
    C11 P1 C21 . . 99.99(9) ?
    N1 P2 C41 . . 104.36(7) ?
    N1 P2 C31 . . 108.07(9) ?
    C41 P2 C31 . . 101.44(8) ?
loop_
    _geom_torsion_atom_site_label_1
    _geom_torsion_atom_site_label_2
    _geom_torsion_atom_site_label_3
    _geom_torsion_atom_site_label_4
    _geom_torsion_site_symmetry_1
    _geom_torsion_site_symmetry_2
    _geom_torsion_site_symmetry_3
    _geom_torsion_site_symmetry_4
    _geom_torsion
    _geom_torsion_publ_flag
    N1 C1 C2 C3 . . . . 144.39(15) ?
    C4 C1 C2 C3 . . . . 18.85(13) ?
    C1 C2 C3 C4 . . . . -18.83(13) ?
    N1 C1 C4 C3 . . . . -143.70(15) ?
    C2 C1 C4 C3 . . . . -18.90(13) ?
    C2 C3 C4 C1 . . . . 18.91(14) ?
    C16 C11 C12 C13 . . . . 1.9(2) ?
    P1 C11 C12 C13 . . . . 175.95(13) ?
    C11 C12 C13 C14 . . . . -1.4(2) ?
    C12 C13 C14 C15 . . . . 0.0(3) ?
    C13 C14 C15 C16 . . . . 0.7(3) ?
    C14 C15 C16 C11 . . . . -0.1(3) ?
    C12 C11 C16 C15 . . . . -1.2(3) ?
    P1 C11 C16 C15 . . . . -175.36(14) ?
    C26 C21 C22 C23 . . . . 2.1(3) ?
    P1 C21 C22 C23 . . . . -177.74(14) ?
    C21 C22 C23 C24 . . . . -0.4(3) ?
    C22 C23 C24 C25 . . . . -1.0(3) ?
    C23 C24 C25 C26 . . . . 0.8(3) ?
    C24 C25 C26 C21 . . . . 0.9(3) ?
    C22 C21 C26 C25 . . . . -2.3(3) ?
    P1 C21 C26 C25 . . . . 177.53(14) ?
    C36 C31 C32 C33 . . . . -1.1(3) ?
    P2 C31 C32 C33 . . . . -176.59(15) ?
    C31 C32 C33 C34 . . . . 1.8(3) ?
    C32 C33 C34 C35 . . . . -1.0(3) ?
    C33 C34 C35 C36 . . . . -0.3(3) ?
    C34 C35 C36 C31 . . . . 0.9(3) ?
    C32 C31 C36 C35 . . . . -0.2(3) ?
    P2 C31 C36 C35 . . . . 175.78(14) ?
    C46 C41 C42 C43 . . . . -1.6(2) ?
    P2 C41 C42 C43 . . . . -171.62(13) ?
    C41 C42 C43 C44 . . . . 1.6(3) ?
    C42 C43 C44 C45 . . . . -0.2(3) ?
    C43 C44 C45 C46 . . . . -1.0(3) ?
    C44 C45 C46 C41 . . . . 1.0(3) ?
    C42 C41 C46 C45 . . . . 0.3(3) ?
    P2 C41 C46 C45 . . . . 170.16(14) ?
    C4 C1 N1 P1 . . . . -134.56(15) ?
    C2 C1 N1 P1 . . . . 116.81(15) ?
    C4 C1 N1 P2 . . . . 53.23(19) ?
    C2 C1 N1 P2 . . . . -55.39(19) ?
    C1 N1 P1 C11 . . . . 55.96(14) ?
    P2 N1 P1 C11 . . . . -132.50(11) ?
    C1 N1 P1 C21 . . . . -48.12(15) ?
    P2 N1 P1 C21 . . . . 123.42(11) ?
    C12 C11 P1 N1 . . . . 26.64(15) ?
    C16 C11 P1 N1 . . . . -159.40(14) ?
    C12 C11 P1 C21 . . . . 134.85(14) ?
    C16 C11 P1 C21 . . . . -51.19(15) ?
    C26 C21 P1 N1 . . . . -104.69(14) ?
    C22 C21 P1 N1 . . . . 75.13(17) ?
    C26 C21 P1 C11 . . . . 149.56(13) ?
    C22 C21 P1 C11 . . . . -30.62(17) ?
    C1 N1 P2 C41 . . . . 121.40(12) ?
    P1 N1 P2 C41 . . . . -50.57(14) ?
    C1 N1 P2 C31 . . . . -131.22(12) ?
    P1 N1 P2 C31 . . . . 56.81(13) ?
    C46 C41 P2 N1 . . . . 144.79(14) ?
    C42 C41 P2 N1 . . . . -45.52(15) ?
    C46 C41 P2 C31 . . . . 32.56(16) ?
    C42 C41 P2 C31 . . . . -157.75(13) ?
    C32 C31 P2 N1 . . . . -50.48(18) ?
    C36 C31 P2 N1 . . . . 133.95(13) ?
    C32 C31 P2 C41 . . . . 58.92(17) ?
    C36 C31 P2 C41 . . . . -116.66(14) ?
loop_
    _geom_hbond_atom_site_label_D
    _geom_hbond_atom_site_label_H
    _geom_hbond_atom_site_label_A
    _geom_hbond_site_symmetry_A
    _geom_hbond_distance_DH
    _geom_hbond_distance_HA
    _geom_hbond_distance_DA
    _geom_hbond_angle_DHA
    C32 H32 P1 . 0.95 2.8 3.452(2) 126.6
    C43 H43 Cg1 1_545 0.95 2.87 3.686(7) 144
    C44 H44 Cg2 2_646 0.95 2.81 3.614(6) 142.6
