# Supplementary material for: N,N-Bis(diphenyl­phosphan­yl)cyclo­butanamine
Source: Acta Crystallogr Sect E Struct Rep Online. 2011 Jul 16;67(Pt 8):o2041–2. doi: 10.1107/S1600536811027656 (PMC3213490; doi:10.1107/S1600536811027656)
Supplement: Supplementary file 2 [file e-67-o2041-Isup2.hkl]

#
# h,k,l, Fc-squared, Fo-squared, sigma(Fo-squared) and status flag
#
data_I
_shelx_title ' 11Rie1_0m in P2(1)'
_shelx_refln_list_code          4
_shelx_F_calc_maximum      108.04
_exptl_crystal_F_000       464.00
_reflns_d_resolution_high  0.7474
 
loop_
 _symmetry_equiv_pos_as_xyz
 'x, y, z'
 '-x, y+1/2, -z'
 
_cell_length_a     9.4140
_cell_length_b     9.6640
_cell_length_c    12.6440
_cell_angle_alpha  90.000
_cell_angle_beta   94.245
_cell_angle_gamma  90.000
 
_shelx_F_squared_multiplier     1.000
 
loop_
 _refln_index_h
 _refln_index_k
 _refln_index_l
 _refln_F_squared_calc
 _refln_F_squared_meas
 _refln_F_squared_sigma
 _refln_observed_status
   1   0   0     3048.32     2613.09    356.23 o
   2   0   0     1342.18     1377.62      9.83 o
   3   0   0     1753.69     1854.82     13.34 o
   4   0   0      395.93      432.40      4.72 o
   5   0   0      110.03      111.64      2.65 o
   6   0   0     1067.87     1162.00     17.68 o
   7   0   0      639.27      616.54      9.58 o
   8   0   0      558.19      548.74     10.10 o
   9   0   0       30.19       27.50      2.55 o
  10   0   0        5.48        2.79      1.75 o
  11   0   0       73.65       73.29      6.06 o
  12   0   0        2.07        1.12      4.35 o
   1   1   0      443.62      431.41      2.38 o
   2   1   0     3545.67     3564.87     17.63 o
   3   1   0     1249.41     1296.67      7.24 o
   4   1   0      257.22      251.74      2.79 o
   5   1   0      313.19      320.38      3.47 o
   6   1   0      142.93      140.29      2.33 o
   7   1   0      128.28      129.31      2.59 o
   8   1   0      130.27      132.63      3.49 o
   9   1   0       49.56       57.46      2.45 o
  10   1   0      168.92      180.45      4.26 o
  11   1   0      262.00      271.20      6.49 o
  12   1   0      185.36      186.65      7.32 o
   0   2   0      823.30      781.72     12.70 o
   1   2   0     4327.31     4297.25     21.01 o
   2   2   0     2235.19     2267.44     11.14 o
   3   2   0     3584.34     3690.07     19.75 o
   4   2   0      467.57      465.07      4.01 o
   5   2   0      388.41      462.98      4.42 o
   6   2   0      576.66      568.26      5.16 o
   7   2   0     1249.77     1244.96     10.78 o
   8   2   0      193.86      181.44      3.30 o
   9   2   0       10.71        9.88      1.32 o
  10   2   0      259.35      262.32      5.62 o
  11   2   0      231.90      240.02      8.36 o
  12   2   0       73.86       63.57      4.95 o
   1   3   0        5.02        6.77      0.44 o
   2   3   0      877.66      838.00      4.53 o
   3   3   0       35.19       34.29      0.91 o
   4   3   0      358.79      363.79      3.45 o
   5   3   0       78.29       76.10      1.56 o
   6   3   0       36.09       30.35      1.27 o
   7   3   0      452.45      448.04      4.89 o
   8   3   0      873.60      873.06      8.58 o
   9   3   0      867.02      871.48     10.24 o
  10   3   0      253.50      260.15      5.98 o
  11   3   0       40.65       35.31      3.24 o
  12   3   0       99.62       94.08      5.18 o
   0   4   0     1504.82     1569.65     19.10 o
   1   4   0      779.98      827.46      6.27 o
   2   4   0      119.85      120.28      1.85 o
   3   4   0     2050.49     2086.14     12.13 o
   4   4   0      326.26      327.00      3.09 o
   5   4   0      138.33      136.83      2.08 o
   6   4   0       28.07       28.19      1.19 o
   7   4   0        5.73        4.81      0.72 o
   8   4   0       15.83       19.17      1.63 o
   9   4   0      120.04      121.62      3.43 o
  10   4   0      128.45      134.04      4.05 o
  11   4   0      144.60      139.94      5.36 o
   1   5   0      632.52      627.99      5.08 o
   2   5   0     1916.67     1936.81     13.20 o
   3   5   0      374.08      379.95      3.41 o
   4   5   0      218.22      251.75      2.50 o
   5   5   0      389.05      397.19      3.73 o
   6   5   0      196.14      196.99      2.86 o
   7   5   0      343.38      314.47      5.72 o
   8   5   0      266.11      273.06      4.50 o
   9   5   0      535.41      522.31      7.97 o
  10   5   0      151.60      152.67      4.40 o
  11   5   0        9.28        5.47      2.02 o
   0   6   0      978.87      982.32     14.93 o
   1   6   0       50.22       43.20      1.09 o
   2   6   0     1202.90     1272.03      9.73 o
   3   6   0      227.41      205.68      2.49 o
   4   6   0      477.53      461.88      4.05 o
   5   6   0        4.18        5.44      0.69 o
   6   6   0      148.09      134.90      3.16 o
   7   6   0      201.49      205.53      3.97 o
   8   6   0       64.11       60.69      2.89 o
   9   6   0       42.34       40.29      2.86 o
  10   6   0      214.14      234.94      6.12 o
  11   6   0       18.97       17.28      2.86 o
   1   7   0      351.03      347.83      3.32 o
   2   7   0       78.66       81.26      1.52 o
   3   7   0      102.98      106.13      1.81 o
   4   7   0      321.61      290.73      3.73 o
   5   7   0      672.48      671.29      8.88 o
   6   7   0      235.97      235.58      4.83 o
   7   7   0       52.72       46.88      2.72 o
   8   7   0      112.09      104.11      4.90 o
   9   7   0        6.74        7.67      1.92 o
  10   7   0      104.33      111.30      4.72 o
   0   8   0      764.25      716.53      8.24 o
   1   8   0      461.01      433.00      3.97 o
   2   8   0        1.40        1.20      0.69 o
   3   8   0      161.67      150.34      2.43 o
   4   8   0      108.35       94.91      2.53 o
   5   8   0      141.92      134.65      3.47 o
   6   8   0       53.70       57.82      2.90 o
   7   8   0      209.18      193.43      5.80 o
   8   8   0       35.29       40.31      2.74 o
   9   8   0      109.72      112.63      4.33 o
   1   9   0      329.88      313.11      3.47 o
   2   9   0      419.76      403.82      4.65 o
   3   9   0       39.35       39.52      1.78 o
   4   9   0       11.44       11.48      1.37 o
   5   9   0      248.46      235.39      4.79 o
   6   9   0      485.21      465.75      7.59 o
   7   9   0      122.11      111.14      3.87 o
   8   9   0       14.25       17.45      2.15 o
   9   9   0        9.52       10.57      3.88 o
   0  10   0      123.53      129.22      4.75 o
   1  10   0      136.62      132.15      3.02 o
   2  10   0        3.46        4.34      1.05 o
   3  10   0      254.63      248.16      4.12 o
   4  10   0       65.94       64.39      2.55 o
   5  10   0       20.79       22.60      1.94 o
   6  10   0      204.76      195.03      5.53 o
   7  10   0      125.66      136.68      4.45 o
   1  11   0       28.34       26.18      1.87 o
   2  11   0       39.70       35.19      2.73 o
   3  11   0      101.71       98.36      3.53 o
   4  11   0        0.47        1.41      1.33 o
   5  11   0       87.84       91.79      3.35 o
   6  11   0      103.38      100.94      3.73 o
   0  12   0        7.67        6.54      2.24 o
   1  12   0       20.86       19.94      3.00 o
   2  12   0       74.20       81.09      5.11 o
   3  12   0      245.24      255.47      7.21 o
   4  12   0      164.40      177.78      5.14 o
 -12   0   1       17.16        8.70      4.85 o
 -11   0   1       42.17       36.73      4.66 o
 -10   0   1       36.74       36.38      3.06 o
  -9   0   1       13.02       15.10      2.09 o
  -8   0   1      169.90      179.36      4.84 o
  -7   0   1      130.72      121.93      3.71 o
  -6   0   1     1384.44     1433.16     17.41 o
  -5   0   1       33.13       28.54      1.42 o
  -4   0   1      235.30      230.90      3.23 o
  -3   0   1      830.80      803.37      7.11 o
  -2   0   1     4347.89     4484.15     34.15 o
  -1   0   1       12.23       11.45      0.44 o
   1   0   1       34.82       38.21      0.60 o
   2   0   1     1436.79     1460.51      9.50 o
   3   0   1     1014.50     1031.43      7.58 o
   4   0   1      136.50      117.37      2.17 o
   5   0   1     1281.48     1283.66     12.66 o
   6   0   1        2.56        1.63      1.01 o
   7   0   1       42.72       32.54      2.34 o
   8   0   1       10.18        8.32      1.72 o
   9   0   1      146.92      146.87      4.79 o
  10   0   1      205.62      224.46      6.29 o
  11   0   1      150.93      149.53      6.53 o
  12   0   1      116.70      113.65     10.82 o
 -12   1   1       46.92       47.52      6.22 o
 -11   1   1       28.73       32.59      2.82 o
 -10   1   1        5.13        4.25      1.39 o
  -9   1   1       66.29       64.47      2.54 o
  -8   1   1      339.07      331.13      4.81 o
  -7   1   1      973.03      965.02      9.34 o
  -6   1   1      552.04      565.64      5.71 o
  -5   1   1       51.53       56.78      1.39 o
  -4   1   1      843.98      888.34      5.95 o
  -3   1   1     2850.49     2837.72     16.39 o
  -2   1   1      951.01      928.44      5.28 o
  -1   1   1     2315.23     2355.82     13.21 o
   0   1   1     3058.30     3060.42     18.56 o
   1   1   1       32.49       33.07      0.47 o
   2   1   1     2578.44     2662.75     12.37 o
   3   1   1      271.17      281.39      2.03 o
   4   1   1      232.21      234.39      2.25 o
   5   1   1      839.11      904.29      7.02 o
   6   1   1     1530.53     1538.59     11.76 o
   7   1   1      148.26      152.05      2.83 o
   8   1   1      261.31      266.96      4.27 o
   9   1   1       95.20       99.37      2.90 o
  10   1   1       35.59       39.99      3.70 o
  11   1   1       23.44       24.64      2.92 o
  12   1   1       23.02       20.22      3.47 o
 -12   2   1       12.08       11.22      2.97 o
 -11   2   1       16.14       14.99      2.30 o
 -10   2   1      214.57      214.51      5.02 o
  -9   2   1      104.37      109.87      3.44 o
  -8   2   1      197.60      188.45      3.53 o
  -7   2   1      572.00      572.23      6.07 o
  -6   2   1      505.09      512.68      4.99 o
  -5   2   1      302.18      287.33      3.18 o
  -4   2   1      875.15      954.35      6.92 o
  -3   2   1      132.77      131.87      1.49 o
  -2   2   1     1824.32     1803.51      9.23 o
  -1   2   1     8355.98     8532.00     40.42 o
   0   2   1     1007.96     1003.00      5.73 o
   1   2   1      101.39      104.61      1.14 o
   2   2   1       69.88       67.16      0.85 o
   3   2   1      272.69      270.40      2.17 o
   4   2   1      685.60      658.12      4.69 o
   5   2   1       99.63      106.47      2.01 o
   6   2   1      776.02      729.61      6.54 o
   7   2   1      222.70      211.56      3.38 o
   8   2   1      138.98      124.90      3.66 o
   9   2   1      180.33      201.12      4.03 o
  10   2   1      427.67      427.65      7.80 o
  11   2   1       25.63       18.58      2.48 o
  12   2   1      129.06      134.12      7.99 o
 -12   3   1       32.27       40.69      3.70 o
 -11   3   1      129.54      132.27      4.74 o
 -10   3   1        2.36        1.89      1.55 o
  -9   3   1      167.52      148.95      3.71 o
  -8   3   1      333.75      324.09      4.49 o
  -7   3   1      928.08      901.14      8.33 o
  -6   3   1      682.69      681.07      6.12 o
  -5   3   1     1643.72     1677.41     12.23 o
  -4   3   1     1510.69     1535.91     12.30 o
  -3   3   1      673.14      665.91      4.11 o
  -2   3   1     2493.45     2587.60     12.29 o
  -1   3   1     1805.45     1800.88     11.41 o
   0   3   1      327.39      329.31      2.98 o
   1   3   1     1090.53     1126.11      7.34 o
   2   3   1     1516.32     1520.51      8.53 o
   3   3   1     5155.07     5505.01     30.17 o
   4   3   1      105.90      109.59      1.67 o
   5   3   1      116.73      115.19      1.86 o
   6   3   1      230.99      237.57      2.90 o
   7   3   1       51.82       51.41      1.78 o
   8   3   1      125.59      135.37      3.17 o
   9   3   1        8.79        8.62      1.49 o
  10   3   1      101.64       97.32      3.89 o
  11   3   1       78.89       72.47      4.35 o
  12   3   1       19.89        7.10      3.00 o
 -11   4   1      198.35      195.16      6.17 o
 -10   4   1      218.55      219.38      6.12 o
  -9   4   1      289.62      292.60      5.21 o
  -8   4   1       50.54       49.01      2.85 o
  -7   4   1      195.11      186.08      2.90 o
  -6   4   1       36.38       38.80      1.45 o
  -5   4   1      182.11      188.23      2.53 o
  -4   4   1        6.48        5.75      0.58 o
  -3   4   1     1872.70     1984.38     11.50 o
  -2   4   1      931.39      982.78      8.64 o
  -1   4   1      934.21     1004.52      7.03 o
   0   4   1      248.32      236.56      2.41 o
   1   4   1      336.06      353.41      3.44 o
   2   4   1      747.43      735.42      5.61 o
   3   4   1      326.93      339.90      3.02 o
   4   4   1      143.67      141.74      1.90 o
   5   4   1       39.52       35.62      1.22 o
   6   4   1      323.68      332.11      3.69 o
   7   4   1      198.84      184.75      3.72 o
   8   4   1      292.53      291.32      4.68 o
   9   4   1       86.72       82.01      2.94 o
  10   4   1       37.22       47.03      2.88 o
  11   4   1      152.93      148.39      5.32 o
 -11   5   1       87.31       87.14      5.77 o
 -10   5   1      135.16      132.89      4.75 o
  -9   5   1       10.62        6.62      1.39 o
  -8   5   1      107.14      104.99      3.08 o
  -7   5   1       22.15       18.13      1.50 o
  -6   5   1      227.49      225.57      4.24 o
  -5   5   1     1227.52     1222.17      9.03 o
  -4   5   1     1122.30     1076.70      6.95 o
  -3   5   1      120.17      131.33      1.67 o
  -2   5   1      252.13      258.24      2.68 o
  -1   5   1       32.57       28.88      0.85 o
   0   5   1      377.16      414.33      5.75 o
   1   5   1      173.45      166.91      2.27 o
   2   5   1     1039.92     1034.49      7.62 o
   3   5   1      178.27      159.99      1.89 o
   4   5   1       15.13       17.65      0.87 o
   5   5   1       40.88       51.18      1.97 o
   6   5   1      124.34      109.06      2.02 o
   7   5   1       82.51       78.53      2.39 o
   8   5   1      155.15      157.15      3.75 o
   9   5   1       61.41       64.51      3.12 o
  10   5   1        3.51        5.03      1.64 o
  11   5   1        2.10        6.02      2.07 o
 -11   6   1       94.98       99.93      4.77 o
 -10   6   1      315.74      329.52      8.17 o
  -9   6   1       87.77       78.60      3.76 o
  -8   6   1        2.46        2.90      1.26 o
  -7   6   1       29.09       25.10      1.70 o
  -6   6   1      387.54      386.14      5.28 o
  -5   6   1       64.40       63.01      1.52 o
  -4   6   1      234.41      247.71      2.85 o
  -3   6   1        9.64        8.28      0.70 o
  -2   6   1      249.79      261.96      2.65 o
  -1   6   1      315.77      326.88      3.19 o
   0   6   1        4.50        3.92      0.60 o
   1   6   1      365.81      333.73      4.01 o
   2   6   1       83.68       85.12      1.35 o
   3   6   1       68.72       69.89      1.38 o
   4   6   1      191.83      178.37      2.29 o
   5   6   1      306.00      311.51      3.59 o
   6   6   1      173.73      163.29      3.15 o
   7   6   1      249.87      254.87      4.29 o
   8   6   1      123.91      125.11      3.57 o
   9   6   1      289.46      284.91      6.39 o
  10   6   1       65.06       68.81      3.88 o
  11   6   1       86.94       87.88      4.63 o
 -10   7   1       44.84       49.74      3.43 o
  -9   7   1       49.76       48.90      3.07 o
  -8   7   1      227.92      227.47      5.30 o
  -7   7   1       38.08       40.20      2.36 o
  -6   7   1       16.93       23.71      1.77 o
  -5   7   1      290.10      314.50      5.02 o
  -4   7   1       81.79       86.52      2.04 o
  -3   7   1      157.82      159.89      2.34 o
  -2   7   1      163.90      158.96      2.03 o
  -1   7   1      124.89      108.48      1.72 o
   0   7   1      114.44      107.18      1.94 o
   1   7   1      479.16      516.36      5.29 o
   2   7   1      416.42      395.40      3.68 o
   3   7   1      188.62      176.57      2.21 o
   4   7   1       32.02       29.87      1.24 o
   5   7   1      456.04      444.27      8.60 o
   6   7   1       37.08       37.89      2.29 o
   7   7   1        1.97        1.88      1.18 o
   8   7   1       82.24       78.44      3.77 o
   9   7   1       43.32       48.70      3.18 o
  10   7   1       13.85       14.64      2.36 o
  -9   8   1       16.26       14.90      2.15 o
  -8   8   1       50.06       50.00      4.90 o
  -7   8   1      100.30      103.34      3.58 o
  -6   8   1      101.79      107.41      3.32 o
  -5   8   1        3.31        0.56      0.98 o
  -4   8   1        5.22        4.26      1.02 o
  -3   8   1       50.41       54.34      1.58 o
  -2   8   1      261.46      261.91      3.03 o
  -1   8   1      172.62      176.79      2.45 o
   0   8   1      138.18      129.55      2.23 o
   1   8   1      207.98      210.00      3.28 o
   2   8   1       41.79       38.93      1.14 o
   3   8   1      377.84      360.79      4.04 o
   4   8   1      393.10      385.27      4.92 o
   5   8   1      609.26      597.09      7.73 o
   6   8   1      201.28      193.32      4.47 o
   7   8   1       65.16       67.59      3.45 o
   8   8   1       19.87       16.05      1.99 o
   9   8   1        9.90       10.92      2.03 o
  -9   9   1       14.50       11.91      3.00 o
  -8   9   1      130.20      147.70      4.55 o
  -7   9   1      163.16      163.71      4.51 o
  -6   9   1        3.73        5.32      1.41 o
  -5   9   1       41.70       41.71      2.33 o
  -4   9   1       30.42       31.02      2.77 o
  -3   9   1       16.37       14.40      1.35 o
  -2   9   1      205.06      214.09      2.87 o
  -1   9   1      572.81      578.80      6.45 o
   0   9   1       60.74       59.08      2.53 o
   1   9   1      223.72      236.05      3.71 o
   2   9   1      141.53      135.11      3.92 o
   3   9   1      128.11      128.21      2.42 o
   4   9   1       66.04       64.11      2.31 o
   5   9   1       64.23       62.52      2.54 o
   6   9   1      115.76      110.45      3.59 o
   7   9   1       19.45       18.25      2.03 o
   8   9   1       63.89       66.39      3.53 o
  -7  10   1      143.64      159.31      4.92 o
  -6  10   1       35.62       37.47      2.51 o
  -5  10   1       31.68       32.29      2.24 o
  -4  10   1       26.75       27.86      1.93 o
  -3  10   1       66.61       70.03      2.61 o
  -2  10   1       94.01       94.90      2.74 o
  -1  10   1       43.65       44.50      2.43 o
   0  10   1      137.95      128.00      3.64 o
   1  10   1       44.14       48.27      2.60 o
   2  10   1      105.83      103.13      3.81 o
   3  10   1      155.63      144.04      3.05 o
   4  10   1       56.05       61.83      3.26 o
   5  10   1       51.52       50.11      2.57 o
   6  10   1       50.38       51.45      2.89 o
   7  10   1      167.41      164.81      4.69 o
  -6  11   1       91.72       95.92      3.66 o
  -5  11   1       88.74       94.82      3.41 o
  -4  11   1      171.84      173.82      4.14 o
  -3  11   1        7.01        5.44      1.90 o
  -2  11   1       43.16       44.32      2.16 o
  -1  11   1       70.84       74.35      3.76 o
   0  11   1      244.08      245.34      5.36 o
   1  11   1        7.46        4.95      1.53 o
   2  11   1      296.06      285.66      6.30 o
   3  11   1      102.74      100.23      3.26 o
   4  11   1       13.74       15.04      1.93 o
   5  11   1       63.13       63.15      3.48 o
   6  11   1       23.99       24.70      2.30 o
  -4  12   1       22.44       27.86      2.58 o
  -3  12   1      100.13      104.93      3.89 o
  -2  12   1       51.54       56.91      3.00 o
  -1  12   1        0.98        1.29      1.51 o
   0  12   1       76.82       81.57      6.56 o
   1  12   1       40.47       37.86      3.65 o
   2  12   1      104.50      111.25      5.25 o
   3  12   1       70.71       66.23      3.23 o
   4  12   1       21.74       29.12      2.54 o
 -12   0   2        3.92        3.11      4.48 o
 -11   0   2       20.86       14.05      3.38 o
 -10   0   2      412.96      400.81      8.52 o
  -9   0   2      422.61      450.18      8.63 o
  -8   0   2      102.40      102.60      3.80 o
  -7   0   2      445.69      418.29      8.88 o
  -6   0   2      187.86      193.65      4.85 o
  -5   0   2      106.35      117.54      2.98 o
  -4   0   2       25.29       31.79      1.27 o
  -3   0   2      844.58      838.90      8.74 o
  -2   0   2      698.65      630.41      5.99 o
  -1   0   2    10638.40    10426.58     79.32 o
   0   0   2     2361.23     2426.46     14.27 o
   1   0   2      466.06      482.01      3.91 o
   2   0   2      361.58      380.43      3.29 o
   3   0   2     1373.60     1438.67     10.28 o
   4   0   2       59.41       65.28      1.53 o
   5   0   2        1.57       -0.25      0.60 o
   6   0   2        0.46       -0.77      0.84 o
   7   0   2        1.05        0.48      1.16 o
   8   0   2      352.84      358.77     10.48 o
   9   0   2       31.00       28.61      3.09 o
  10   0   2       55.61       52.11      3.64 o
  11   0   2       64.11       73.54      5.82 o
  12   0   2        5.22        7.46      5.10 o
 -12   1   2       22.30       22.45      5.10 o
 -11   1   2      106.83      117.47      5.07 o
 -10   1   2       91.23       82.56      3.60 o
  -9   1   2       18.01       19.64      1.74 o
  -8   1   2      585.18      551.00      7.08 o
  -7   1   2      447.68      447.67      5.77 o
  -6   1   2      123.93      137.67      2.71 o
  -5   1   2      475.72      520.47      4.99 o
  -4   1   2      162.63      201.16      2.19 o
  -3   1   2      983.38     1000.53      6.85 o
  -2   1   2     4885.30     4832.54     26.03 o
  -1   1   2      885.67      880.62      5.34 o
   0   1   2     2102.28     2073.03      9.57 o
   1   1   2    11672.20    11852.88     54.73 o
   2   1   2      287.40      281.25      1.89 o
   3   1   2     1645.50     1620.48      8.27 o
   4   1   2      761.87      742.48      5.19 o
   5   1   2      426.69      401.27      3.84 o
   6   1   2      384.37      376.04      4.34 o
   7   1   2      125.94      131.59      2.71 o
   8   1   2       92.90       95.73      2.56 o
   9   1   2      261.52      268.81      4.65 o
  10   1   2       51.07       51.35      2.73 o
  11   1   2      283.79      277.96      8.81 o
  12   1   2      164.15      159.09      7.00 o
 -12   2   2      104.41       97.72      6.68 o
 -11   2   2       51.91       47.95      3.25 o
 -10   2   2        2.14        4.81      1.56 o
  -9   2   2        0.01       -0.16      0.94 o
  -8   2   2      190.56      180.20      3.45 o
  -7   2   2      608.54      574.46      6.84 o
  -6   2   2      268.16      281.20      3.36 o
  -5   2   2      999.39     1050.47      8.17 o
  -4   2   2     2189.08     2280.90     14.87 o
  -3   2   2      306.62      301.61      2.43 o
  -2   2   2      523.42      552.47      3.22 o
  -1   2   2     1353.63     1351.08      7.15 o
   0   2   2     1657.50     1686.00      9.46 o
   1   2   2     1644.98     1661.26      8.81 o
   2   2   2      144.18      153.76      1.63 o
   3   2   2      355.27      378.04      3.06 o
   4   2   2     1010.67     1093.35      7.40 o
   5   2   2      184.57      187.28      2.32 o
   6   2   2      312.44      289.22      3.49 o
   7   2   2        2.98        2.00      0.84 o
   8   2   2       28.51       26.64      1.63 o
   9   2   2      329.46      338.71      5.37 o
  10   2   2       28.16       26.55      2.48 o
  11   2   2      176.26      182.54      6.09 o
  12   2   2      166.82      168.44      7.20 o
 -12   3   2       25.78       21.57      4.45 o
 -11   3   2      103.34       95.17      4.34 o
 -10   3   2      171.45      167.37      4.78 o
  -9   3   2       31.01       31.17      2.19 o
  -8   3   2      330.67      323.12      4.73 o
  -7   3   2      660.64      649.88      6.99 o
  -6   3   2       40.17       47.04      1.51 o
  -5   3   2       47.15       45.28      1.49 o
  -4   3   2      561.26      602.12      5.04 o
  -3   3   2       46.72       41.27      0.86 o
  -2   3   2     1099.02     1185.72      6.28 o
  -1   3   2     1190.10     1217.96      7.29 o
   0   3   2       12.48       22.30      0.82 o
   1   3   2      136.93      133.58      1.67 o
   2   3   2      654.29      680.69      4.66 o
   3   3   2       47.50       35.06      0.80 o
   4   3   2      225.61      231.07      2.46 o
   5   3   2      266.67      255.50      3.05 o
   6   3   2      497.54      511.96      4.79 o
   7   3   2      218.70      228.22      3.34 o
   8   3   2      943.40      939.09      9.81 o
   9   3   2      131.15      125.84      3.52 o
  10   3   2      146.81      152.80      4.37 o
  11   3   2       73.90       68.54      4.58 o
  12   3   2       83.53       92.64      7.20 o
 -11   4   2      132.18      125.65      5.13 o
 -10   4   2       11.22       11.01      1.90 o
  -9   4   2        9.02        9.16      1.44 o
  -8   4   2        2.66        3.14      1.15 o
  -7   4   2       44.26       50.93      1.74 o
  -6   4   2      751.45      717.93     11.11 o
  -5   4   2      291.93      258.24      3.06 o
  -4   4   2     2307.33     2263.48     13.72 o
  -3   4   2      326.42      330.39      2.76 o
  -2   4   2      571.31      627.32      4.19 o
  -1   4   2      616.36      659.42      4.78 o
   0   4   2      476.11      484.21      5.94 o
   1   4   2      743.62      739.26      6.24 o
   2   4   2      638.49      623.65      4.57 o
   3   4   2       94.57       93.93      1.44 o
   4   4   2      342.38      366.30      3.16 o
   5   4   2      236.62      242.06      2.68 o
   6   4   2      259.28      252.28      3.08 o
   7   4   2      152.77      149.26      3.13 o
   8   4   2       11.84       12.97      1.42 o
   9   4   2      241.74      252.61      4.64 o
  10   4   2       31.42       25.51      2.36 o
  11   4   2      212.77      213.08      7.99 o
 -11   5   2      131.40      139.52      5.66 o
 -10   5   2      239.09      243.28      6.05 o
  -9   5   2        1.61        0.84      1.22 o
  -8   5   2      201.06      198.93      4.10 o
  -7   5   2       21.58       23.90      1.64 o
  -6   5   2       37.41       42.07      1.56 o
  -5   5   2      246.69      244.21      2.88 o
  -4   5   2      952.97      956.78      6.51 o
  -3   5   2       57.07       69.82      1.24 o
  -2   5   2      666.99      689.16      4.99 o
  -1   5   2      251.67      273.55      2.84 o
   0   5   2      172.57      155.07      2.81 o
   1   5   2     1451.17     1466.77     11.73 o
   2   5   2      233.82      240.25      2.46 o
   3   5   2       61.65       72.72      1.29 o
   4   5   2       83.64       84.96      1.58 o
   5   5   2      345.56      319.65      5.04 o
   6   5   2      391.82      378.81      3.86 o
   7   5   2      253.20      265.50      4.44 o
   8   5   2      197.30      208.57      4.61 o
   9   5   2      179.53      182.07      4.60 o
  10   5   2       13.54       12.55      1.98 o
  11   5   2       70.77       68.82      4.15 o
 -11   6   2      134.32      137.95      5.14 o
 -10   6   2       95.99       91.00      5.30 o
  -9   6   2       26.27       27.15      2.77 o
  -8   6   2      110.00      102.44      3.42 o
  -7   6   2       84.33       86.95      3.20 o
  -6   6   2      250.19      245.75      3.84 o
  -5   6   2      911.07      901.40      7.10 o
  -4   6   2      587.81      542.29      6.53 o
  -3   6   2      526.35      529.83      4.92 o
  -2   6   2      623.85      590.87      4.47 o
  -1   6   2      602.50      619.34      6.24 o
   0   6   2        7.80        6.15      0.74 o
   1   6   2      538.85      528.37      4.92 o
   2   6   2      390.81      414.73      4.78 o
   3   6   2      204.79      219.25      2.36 o
   4   6   2       11.42        9.44      0.81 o
   5   6   2      132.28      130.12      2.55 o
   6   6   2      153.91      162.02      3.10 o
   7   6   2      225.11      225.89      4.59 o
   8   6   2      250.47      241.35      5.04 o
   9   6   2      133.47      137.42      4.52 o
  10   6   2       79.37       78.78      4.20 o
 -10   7   2       19.92       25.49      2.68 o
  -9   7   2       39.86       37.09      2.81 o
  -8   7   2        6.56        5.33      1.54 o
  -7   7   2      101.07      101.75      3.25 o
  -6   7   2        5.86        6.51      1.23 o
  -5   7   2      124.81      133.93      3.88 o
  -4   7   2        1.32        1.67      0.69 o
  -3   7   2      180.55      179.09      2.51 o
  -2   7   2      155.65      156.83      2.14 o
  -1   7   2       82.89       82.07      1.93 o
   0   7   2      112.83      114.30      2.17 o
   1   7   2       70.87       64.73      1.78 o
   2   7   2      964.17      952.81      8.10 o
   3   7   2      217.66      210.37      2.68 o
   4   7   2      392.20      363.45      4.11 o
   5   7   2      353.98      353.63      5.49 o
   6   7   2       78.47       76.35      3.17 o
   7   7   2      150.29      156.19      4.29 o
   8   7   2       42.46       40.86      2.77 o
   9   7   2       76.44       75.16      3.85 o
  10   7   2      123.90      126.17      5.01 o
  -9   8   2      121.83      129.32      4.56 o
  -8   8   2      102.26      107.08      3.86 o
  -7   8   2      218.04      203.04      4.54 o
  -6   8   2      163.30      156.82      3.77 o
  -5   8   2       77.88       78.15      2.77 o
  -4   8   2       68.86       61.07      2.46 o
  -3   8   2      106.86      108.45      2.23 o
  -2   8   2      417.41      393.38      5.71 o
  -1   8   2      593.49      575.79      6.80 o
   0   8   2       39.58       41.41      1.77 o
   1   8   2       14.74       13.54      1.16 o
   2   8   2      204.79      184.66      3.76 o
   3   8   2      168.93      178.37      2.86 o
   4   8   2       56.82       58.19      2.17 o
   5   8   2       89.94       98.82      2.93 o
   6   8   2       42.10       40.10      3.65 o
   7   8   2       88.76       92.57      3.61 o
   8   8   2      239.68      234.67      5.70 o
   9   8   2      361.98      367.54      7.67 o
  -8   9   2        6.16        6.10      2.18 o
  -7   9   2       81.51       77.89      4.43 o
  -6   9   2       72.07       71.23      3.20 o
  -5   9   2       15.46       13.21      2.04 o
  -4   9   2       70.39       73.96      2.63 o
  -3   9   2      124.59      121.38      3.77 o
  -2   9   2      689.14      674.82      7.10 o
  -1   9   2       83.70       87.31      2.32 o
   0   9   2       40.33       40.37      1.80 o
   1   9   2      213.19      210.94      6.01 o
   2   9   2       42.68       46.94      2.86 o
   3   9   2       44.44       42.51      1.55 o
   4   9   2      201.93      207.06      3.88 o
   5   9   2      446.07      445.27      6.58 o
   6   9   2      317.06      312.36      6.04 o
   7   9   2        2.55        2.86      1.49 o
   8   9   2        4.02        2.48      1.60 o
  -7  10   2       69.47       83.81      4.11 o
  -6  10   2       75.75       75.53      3.32 o
  -5  10   2       80.67       76.83      4.04 o
  -4  10   2      187.27      188.18      5.13 o
  -3  10   2      426.85      422.56      6.46 o
  -2  10   2      645.32      640.29      8.37 o
  -1  10   2        6.24        2.57      1.25 o
   0  10   2       43.66       38.77      2.52 o
   1  10   2      171.92      177.22      4.71 o
   2  10   2       76.92       77.46      4.13 o
   3  10   2       82.81       74.05      2.76 o
   4  10   2       13.05       13.81      1.53 o
   5  10   2      141.77      143.75      3.61 o
   6  10   2      119.72      123.41      4.26 o
   7  10   2       40.46       42.77      2.90 o
  -6  11   2        9.18        7.20      1.87 o
  -5  11   2       19.10       21.74      2.04 o
  -4  11   2       32.20       30.38      2.16 o
  -3  11   2       25.05       24.83      2.17 o
  -2  11   2       54.43       52.84      3.28 o
  -1  11   2      216.94      232.25      5.44 o
   0  11   2      118.43      127.16      5.71 o
   1  11   2      143.11      143.09      4.50 o
   2  11   2      108.62      106.01      4.52 o
   3  11   2        9.04        9.02      1.52 o
   4  11   2       70.32       69.19      3.07 o
   5  11   2      150.16      152.58      5.16 o
   6  11   2       64.17       69.97      4.34 o
  -4  12   2      110.56      122.92      4.85 o
  -3  12   2       11.02        7.63      2.30 o
  -2  12   2       33.73       36.09      2.58 o
  -1  12   2       25.68       22.69      2.83 o
   0  12   2      210.86      222.93      8.15 o
   1  12   2       31.66       39.61      5.26 o
   2  12   2       51.34       50.42      3.42 o
   3  12   2       30.69       32.83      3.84 o
   4  12   2       11.76        9.35      1.74 o
 -12   0   3        0.00        3.85      4.72 o
 -11   0   3       19.93       25.24      5.60 o
 -10   0   3       15.05       14.98      2.31 o
  -9   0   3      144.15      139.68      4.63 o
  -8   0   3       39.01       35.07      2.55 o
  -7   0   3       20.53       24.50      2.24 o
  -6   0   3        0.11       -0.10      0.92 o
  -5   0   3        3.10       21.26      2.48 o
  -4   0   3        2.93       16.54      1.48 o
  -3   0   3      714.63      664.81      7.33 o
  -2   0   3      412.19      416.76      4.46 o
  -1   0   3     3259.54     3401.36     26.38 o
   0   0   3      338.38      356.16      2.72 o
   1   0   3     1595.78     1636.33     11.79 o
   2   0   3      470.36      450.33      4.38 o
   3   0   3      135.87      117.34      2.03 o
   4   0   3     1145.69     1127.18     10.48 o
   5   0   3       71.03       80.42      2.01 o
   6   0   3       22.49       27.28      1.73 o
   7   0   3      177.31      176.82      6.64 o
   8   0   3      183.03      193.83      7.09 o
   9   0   3      311.27      328.71      7.43 o
  10   0   3       47.99       54.75      6.34 o
  11   0   3        6.74        2.23      2.54 o
  12   0   3       49.46       43.02      7.83 o
 -12   1   3       52.43       40.44      5.14 o
 -11   1   3       70.26       72.88      4.22 o
 -10   1   3      192.72      213.44      4.30 o
  -9   1   3      438.88      432.96      6.01 o
  -8   1   3      299.25      290.76      4.73 o
  -7   1   3      162.66      169.68      3.28 o
  -6   1   3      374.71      402.34      5.40 o
  -5   1   3       18.09       19.89      1.02 o
  -4   1   3     2248.69     2389.13     16.21 o
  -3   1   3     2493.58     2528.20     16.02 o
  -2   1   3     1585.87     1576.31      9.39 o
  -1   1   3     3660.12     3670.69     18.72 o
   0   1   3     2706.72     2827.19     12.74 o
   1   1   3     2940.10     3029.15     14.43 o
   2   1   3      303.05      289.33      2.06 o
   3   1   3      800.13      886.66      5.47 o
   4   1   3     1084.35     1172.42      7.13 o
   5   1   3      368.56      379.04      3.77 o
   6   1   3       30.08       33.05      1.44 o
   7   1   3     1522.64     1509.83     12.22 o
   8   1   3      772.62      784.54      8.64 o
   9   1   3        4.93        4.05      1.19 o
  10   1   3      140.76      137.83      4.55 o
  11   1   3       69.66       67.30      4.34 o
  12   1   3       15.16       13.94      3.42 o
 -12   2   3      169.39      182.69      9.47 o
 -11   2   3       61.58       57.73      3.83 o
 -10   2   3        5.99        3.48      1.48 o
  -9   2   3        4.11        3.88      1.11 o
  -8   2   3      259.95      248.72      4.35 o
  -7   2   3      558.63      555.68      6.71 o
  -6   2   3      186.70      210.56      3.22 o
  -5   2   3      285.37      271.86      3.32 o
  -4   2   3     1117.51     1114.93      8.23 o
  -3   2   3      137.44      137.66      1.46 o
  -2   2   3      948.87      969.61      5.62 o
  -1   2   3     2467.67     2519.42     13.45 o
   0   2   3     6341.53     6405.96     28.83 o
   1   2   3     1713.05     1759.37      8.66 o
   2   2   3      296.48      350.19      2.82 o
   3   2   3      936.53      887.65      6.08 o
   4   2   3      824.50      931.43      7.16 o
   5   2   3      239.58      240.56      3.02 o
   6   2   3      632.61      658.00      5.78 o
   7   2   3      280.52      285.42      4.11 o
   8   2   3      322.84      333.81      4.85 o
   9   2   3      209.94      223.78      5.58 o
  10   2   3       21.10       19.69      2.04 o
  11   2   3        1.91        3.25      2.53 o
  12   2   3        5.53        6.15      2.92 o
 -12   3   3      185.33      207.46      6.74 o
 -11   3   3       94.69       90.98      4.68 o
 -10   3   3       58.05       61.98      3.71 o
  -9   3   3       13.67       12.62      1.77 o
  -8   3   3      439.63      419.97      5.89 o
  -7   3   3      464.45      464.76      5.57 o
  -6   3   3      842.26      833.56      7.13 o
  -5   3   3      551.10      547.40      4.97 o
  -4   3   3      233.08      215.81      2.42 o
  -3   3   3      241.69      266.74      2.27 o
  -2   3   3      938.73      981.27      5.78 o
  -1   3   3      121.60      123.96      1.42 o
   0   3   3     1129.43     1146.81      6.88 o
   1   3   3      780.34      782.73      5.17 o
   2   3   3      683.95      766.06      5.76 o
   3   3   3      358.09      394.37      3.34 o
   4   3   3     1107.95     1157.42      7.58 o
   5   3   3      213.09      192.15      3.10 o
   6   3   3      590.87      621.90      7.98 o
   7   3   3      207.90      201.76      3.51 o
   8   3   3      116.47      106.43      4.46 o
   9   3   3      142.65      142.40      4.04 o
  10   3   3      137.61      128.14      4.63 o
  11   3   3      277.97      295.86      7.86 o
 -11   4   3      128.40      127.38      5.89 o
 -10   4   3      176.56      178.03      4.99 o
  -9   4   3       28.67       23.66      2.24 o
  -8   4   3      297.28      303.95      5.41 o
  -7   4   3      998.11      970.95     10.55 o
  -6   4   3      200.87      195.30      2.74 o
  -5   4   3      434.74      415.10      4.82 o
  -4   4   3      727.15      735.41      5.30 o
  -3   4   3       44.90       43.93      1.01 o
  -2   4   3     1705.09     1807.49     11.36 o
  -1   4   3     1679.46     1665.57     10.45 o
   0   4   3      507.31      502.34      3.81 o
   1   4   3      386.46      391.83      3.87 o
   2   4   3       82.68       85.99      1.32 o
   3   4   3       55.96       60.43      1.84 o
   4   4   3      196.58      212.08      2.40 o
   5   4   3      786.97      752.72      5.82 o
   6   4   3      582.99      587.72      5.49 o
   7   4   3      328.19      328.63      4.82 o
   8   4   3       43.98       42.38      2.27 o
   9   4   3       91.65       87.84      3.67 o
  10   4   3      200.43      204.70      5.24 o
  11   4   3        8.70        7.24      2.05 o
 -11   5   3       58.74       61.39      4.22 o
 -10   5   3       65.67       68.52      4.12 o
  -9   5   3      223.08      222.62      4.63 o
  -8   5   3      446.58      442.05      6.06 o
  -7   5   3      112.04      115.88      2.81 o
  -6   5   3      235.79      242.47      2.94 o
  -5   5   3     1080.51     1058.18      8.10 o
  -4   5   3       88.49       79.84      1.44 o
  -3   5   3       52.91       63.36      1.25 o
  -2   5   3      217.24      221.54      2.27 o
  -1   5   3      313.29      321.18      4.03 o
   0   5   3       45.13       41.65      1.17 o
   1   5   3      138.32      121.20      1.70 o
   2   5   3      295.70      268.71      2.50 o
   3   5   3      125.56      125.97      1.89 o
   4   5   3      642.01      601.35      5.09 o
   5   5   3      420.35      404.76      4.73 o
   6   5   3       31.48       37.02      1.61 o
   7   5   3      260.13      263.06      4.24 o
   8   5   3       25.71       25.99      2.10 o
   9   5   3      106.67      105.16      4.17 o
  10   5   3      148.08      153.16      4.65 o
  11   5   3      228.83      235.27      8.73 o
 -11   6   3       71.44       70.76      4.59 o
 -10   6   3       19.55       21.04      2.45 o
  -9   6   3       16.95       15.64      2.00 o
  -8   6   3      177.90      176.28      4.30 o
  -7   6   3       37.53       41.32      2.30 o
  -6   6   3       28.40       32.23      1.64 o
  -5   6   3      682.36      678.69      5.77 o
  -4   6   3      222.08      221.10      2.62 o
  -3   6   3      301.42      321.88      3.35 o
  -2   6   3      540.05      568.92      4.61 o
  -1   6   3      376.48      364.52      4.17 o
   0   6   3      717.99      664.75     10.08 o
   1   6   3     1642.23     1574.97     13.96 o
   2   6   3      420.67      382.36      3.16 o
   3   6   3      403.59      413.67      3.86 o
   4   6   3       26.48       32.10      1.21 o
   5   6   3      105.17       93.82      2.65 o
   6   6   3      308.06      299.14      4.94 o
   7   6   3      348.61      323.02      5.61 o
   8   6   3      372.03      367.84      6.97 o
   9   6   3      132.84      118.89      4.48 o
  10   6   3       20.52       13.05      2.81 o
 -10   7   3      191.64      196.04      6.26 o
  -9   7   3      343.52      354.71      7.18 o
  -8   7   3      138.50      142.27      4.22 o
  -7   7   3       30.26       34.52      2.19 o
  -6   7   3      383.65      368.76      5.83 o
  -5   7   3      231.43      227.37      4.17 o
  -4   7   3      119.18      120.92      2.35 o
  -3   7   3       66.79       63.70      1.55 o
  -2   7   3      706.26      666.29      5.48 o
  -1   7   3      365.21      331.51      5.74 o
   0   7   3      100.40      103.60      2.17 o
   1   7   3     1004.19      962.41      9.73 o
   2   7   3      985.24      955.19     10.76 o
   3   7   3      113.23      108.73      1.94 o
   4   7   3      170.18      163.96      3.08 o
   5   7   3      229.16      213.52      3.83 o
   6   7   3       55.85       51.48      2.76 o
   7   7   3      164.88      154.65      4.22 o
   8   7   3      257.66      252.30      5.93 o
   9   7   3       87.63       88.77      6.43 o
  10   7   3      155.92      154.17      6.28 o
  -9   8   3       17.48       16.39      3.12 o
  -8   8   3        4.99        3.81      1.50 o
  -7   8   3       53.45       50.41      2.70 o
  -6   8   3      306.15      286.62      5.18 o
  -5   8   3      267.43      277.18      5.95 o
  -4   8   3      427.78      421.17      5.93 o
  -3   8   3       76.62       79.75      2.11 o
  -2   8   3      111.18      103.39      2.02 o
  -1   8   3       70.22       74.73      2.46 o
   0   8   3      185.45      177.86      3.80 o
   1   8   3      288.66      268.48      4.94 o
   2   8   3      886.68      876.61     12.63 o
   3   8   3      588.24      570.62      6.25 o
   4   8   3      468.04      483.75      6.55 o
   5   8   3       13.52       11.40      1.46 o
   6   8   3      109.08      108.91      4.45 o
   7   8   3       72.54       72.67      3.78 o
   8   8   3      214.96      236.69      5.83 o
   9   8   3      140.95      127.72      7.74 o
  -8   9   3      320.60      323.29     10.07 o
  -7   9   3       80.22       81.94      4.22 o
  -6   9   3       51.89       59.44      2.94 o
  -5   9   3        4.27        3.57      1.23 o
  -4   9   3       71.10       68.62      2.60 o
  -3   9   3      153.44      158.19      3.51 o
  -2   9   3      325.89      320.95      4.42 o
  -1   9   3      301.35      302.61      5.98 o
   0   9   3      281.65      275.15      5.92 o
   1   9   3      367.88      349.92      6.92 o
   2   9   3      300.88      294.83      6.43 o
   3   9   3      121.56      117.78      2.70 o
   4   9   3      160.62      160.86      5.59 o
   5   9   3       33.93       30.34      2.25 o
   6   9   3      299.37      291.04      5.51 o
   7   9   3      102.19      102.71      3.97 o
   8   9   3      182.25      187.78      6.90 o
  -7  10   3       47.81       44.56      3.19 o
  -6  10   3      110.71      121.38      4.23 o
  -5  10   3      212.57      204.64      4.70 o
  -4  10   3       68.54       68.40      2.79 o
  -3  10   3       89.70       90.13      2.90 o
  -2  10   3      184.40      193.02      4.89 o
  -1  10   3      126.59      122.12      3.69 o
   0  10   3      151.83      151.71      5.17 o
   1  10   3      201.70      195.78      7.57 o
   2  10   3      327.37      338.06      7.20 o
   3  10   3      232.63      232.39      5.20 o
   4  10   3       28.19       31.90      1.91 o
   5  10   3      243.98      244.37      4.81 o
   6  10   3      135.05      134.75      3.92 o
   7  10   3       55.15       54.09      3.20 o
  -6  11   3      147.18      157.52      6.50 o
  -5  11   3      118.71      122.77      4.36 o
  -4  11   3       26.98       21.85      2.06 o
  -3  11   3      294.67      287.20      5.35 o
  -2  11   3      135.12      131.31      4.28 o
  -1  11   3      188.96      188.59      5.14 o
   0  11   3       43.82       44.01      2.99 o
   1  11   3      246.63      242.70      8.84 o
   2  11   3       14.35       13.03      2.16 o
   3  11   3       35.88       34.19      2.17 o
   4  11   3      267.66      277.98      7.20 o
   5  11   3       31.30       33.61      2.66 o
   6  11   3       17.09       14.19      3.56 o
  -4  12   3       58.30       66.26      3.82 o
  -3  12   3       35.34       40.63      2.94 o
  -2  12   3       26.91       26.76      3.99 o
  -1  12   3      296.83      302.44      8.16 o
   0  12   3      155.84      154.81      4.95 o
   1  12   3       78.05       75.80      3.91 o
   2  12   3       54.87       53.59      3.66 o
   3  12   3        2.39       -0.09      1.85 o
 -12   0   4      111.84      105.44     10.69 o
 -11   0   4      134.61      137.27     10.32 o
 -10   0   4      513.40      536.73     10.21 o
  -9   0   4      230.35      239.51      6.07 o
  -8   0   4        5.70        9.95      1.81 o
  -7   0   4       66.43       63.89      3.51 o
  -6   0   4       54.73       55.37      2.98 o
  -5   0   4      334.59      343.19      6.71 o
  -4   0   4       95.68       80.75      2.08 o
  -3   0   4      153.38      148.54      2.71 o
  -2   0   4      231.17      237.82      3.26 o
  -1   0   4     1412.14     1407.62     10.97 o
   0   0   4       19.71       26.40      0.84 o
   1   0   4        2.20       -0.15      0.52 o
   2   0   4      158.59      157.83      2.49 o
   3   0   4     1291.69     1359.69     12.08 o
   4   0   4      258.88      313.34      4.25 o
   5   0   4       48.14       51.65      2.24 o
   6   0   4      976.73      954.47     10.95 o
   7   0   4     2018.79     1990.42     27.99 o
   8   0   4       29.70       29.95      3.04 o
   9   0   4      231.24      228.16     12.13 o
  10   0   4       47.94       42.36      4.97 o
  11   0   4        0.25       -1.98      2.77 o
 -12   1   4      153.02      150.27      8.09 o
 -11   1   4       59.97       44.66      3.95 o
 -10   1   4       20.83       22.95      1.96 o
  -9   1   4      506.12      471.45      6.71 o
  -8   1   4      165.82      167.53      3.52 o
  -7   1   4      108.65       99.19      2.67 o
  -6   1   4      381.20      359.62      5.07 o
  -5   1   4      201.79      209.50      5.10 o
  -4   1   4      165.55      157.60      2.90 o
  -3   1   4       26.63       22.65      0.85 o
  -2   1   4        9.55        5.11      0.43 o
  -1   1   4      212.31      206.69      1.72 o
   0   1   4      161.67      172.20      1.36 o
   1   1   4      400.69      373.84      2.52 o
   2   1   4     2049.74     2089.30     11.40 o
   3   1   4      194.03      200.63      2.16 o
   4   1   4      332.84      356.56      3.85 o
   5   1   4        8.79       11.40      0.83 o
   6   1   4       40.63       42.54      1.79 o
   7   1   4      197.10      195.60      3.71 o
   8   1   4       96.49      105.19      3.26 o
   9   1   4      107.04      116.01      4.79 o
  10   1   4        1.21        0.16      1.84 o
  11   1   4        3.30        0.70      2.39 o
 -12   2   4       37.70       33.40      5.47 o
 -11   2   4      104.94      118.41      6.04 o
 -10   2   4      121.70      120.03      4.14 o
  -9   2   4       26.92       29.81      1.94 o
  -8   2   4      114.69      128.07      3.19 o
  -7   2   4      220.42      216.01      3.78 o
  -6   2   4      160.84      161.54      3.26 o
  -5   2   4      458.23      465.16      4.63 o
  -4   2   4      833.18      877.32      6.91 o
  -3   2   4       96.48       86.19      1.49 o
  -2   2   4      338.06      360.31      2.98 o
  -1   2   4      201.85      205.47      1.78 o
   0   2   4     5479.98     5628.29     26.96 o
   1   2   4       19.20       25.74      0.69 o
   2   2   4      287.36      304.33      2.51 o
   3   2   4      712.27      777.02      5.44 o
   4   2   4      673.85      743.55      5.87 o
   5   2   4       61.08       54.95      1.85 o
   6   2   4      262.90      253.57      3.79 o
   7   2   4      258.26      253.31      5.35 o
   8   2   4       53.94       52.89      2.77 o
   9   2   4      101.49      101.69      3.71 o
  10   2   4      374.67      385.21     12.53 o
  11   2   4       41.61       40.13      4.18 o
 -12   3   4       40.22       41.37      3.67 o
 -11   3   4       29.17       28.48      2.96 o
 -10   3   4      131.35      113.86      6.01 o
  -9   3   4      160.00      160.04      4.50 o
  -8   3   4        6.67        5.51      1.37 o
  -7   3   4       64.54       68.39      2.56 o
  -6   3   4       82.03       77.58      2.77 o
  -5   3   4       46.64       48.64      1.27 o
  -4   3   4      657.14      668.78      5.31 o
  -3   3   4      257.69      253.92      2.28 o
  -2   3   4     2046.14     2086.61     12.30 o
  -1   3   4      203.54      168.23      1.67 o
   0   3   4       59.62       52.82      0.99 o
   1   3   4      116.78      138.18      1.95 o
   2   3   4      216.11      252.51      2.23 o
   3   3   4      226.73      233.08      2.48 o
   4   3   4      250.30      279.73      3.07 o
   5   3   4      935.88      917.79     10.24 o
   6   3   4        6.84        3.65      0.85 o
   7   3   4      183.17      192.00      3.92 o
   8   3   4       17.22       15.49      2.03 o
   9   3   4       30.56       26.52      2.58 o
  10   3   4       56.82       61.20      3.73 o
  11   3   4       85.59       76.36      4.83 o
 -11   4   4       24.76       23.45      3.25 o
 -10   4   4       52.26       50.84      3.47 o
  -9   4   4      176.77      186.13      4.91 o
  -8   4   4      298.29      292.45      5.50 o
  -7   4   4      717.81      718.70      9.00 o
  -6   4   4     1156.07     1125.33      8.84 o
  -5   4   4      151.03      141.71      2.04 o
  -4   4   4      663.17      638.38      4.77 o
  -3   4   4      347.14      351.54      3.06 o
  -2   4   4       21.25       22.49      0.87 o
  -1   4   4      486.34      474.55      3.90 o
   0   4   4      227.37      224.41      2.52 o
   1   4   4      248.62      265.26      2.69 o
   2   4   4       70.76       77.07      1.44 o
   3   4   4      208.23      210.78      2.63 o
   4   4   4      456.96      457.92      4.04 o
   5   4   4      107.83      115.21      2.36 o
   6   4   4      149.70      119.63      2.43 o
   7   4   4      111.13      105.81      3.68 o
   8   4   4        7.96        6.91      1.52 o
   9   4   4       60.49       65.54      3.33 o
  10   4   4      398.27      418.43     10.23 o
  11   4   4      160.98      162.98      6.42 o
 -11   5   4       33.89       37.48      3.54 o
 -10   5   4       69.56       64.38      4.09 o
  -9   5   4      288.38      291.27      6.53 o
  -8   5   4       67.56       71.49      2.68 o
  -7   5   4      159.13      151.70      4.07 o
  -6   5   4      260.77      255.28      4.12 o
  -5   5   4      805.80      779.49      6.44 o
  -4   5   4      317.90      293.74      2.97 o
  -3   5   4      878.58      903.46      6.76 o
  -2   5   4      322.95      305.40      2.80 o
  -1   5   4      565.23      507.49      4.39 o
   0   5   4      184.07      202.65      2.28 o
   1   5   4      224.98      217.43      2.24 o
   2   5   4      137.77      127.76      2.08 o
   3   5   4      276.79      263.16      3.01 o
   4   5   4      518.13      470.38      4.84 o
   5   5   4      481.31      487.32      5.19 o
   6   5   4       20.06       25.11      1.61 o
   7   5   4        0.31       -1.51      1.46 o
   8   5   4        7.72        5.48      1.45 o
   9   5   4       96.51      103.17      4.04 o
  10   5   4       30.77       27.84      2.79 o
 -10   6   4       22.34       22.32      3.57 o
  -9   6   4      219.96      230.07      5.58 o
  -8   6   4      108.72      119.79      3.62 o
  -7   6   4      291.79      300.58      5.06 o
  -6   6   4      149.04      151.21      3.73 o
  -5   6   4       80.02       77.94      1.97 o
  -4   6   4      210.97      210.93      2.78 o
  -3   6   4      737.56      723.62      5.71 o
  -2   6   4      234.65      230.75      2.36 o
  -1   6   4      528.82      541.66      4.31 o
   0   6   4      122.57      123.24      2.18 o
   1   6   4      242.76      252.05      2.85 o
   2   6   4       77.55       74.43      1.41 o
   3   6   4     1029.21     1006.65      8.06 o
   4   6   4      410.22      381.87      4.22 o
   5   6   4       48.56       40.38      2.01 o
   6   6   4        9.89       10.63      1.39 o
   7   6   4      150.08      136.81      4.20 o
   8   6   4       84.04       85.07      3.35 o
   9   6   4       88.07       87.63      4.22 o
  10   6   4       73.94       78.10      4.29 o
 -10   7   4       25.01       24.89      2.87 o
  -9   7   4        2.80        3.17      1.73 o
  -8   7   4       67.64       70.10      4.38 o
  -7   7   4       74.74       75.98      3.07 o
  -6   7   4      336.58      334.29      5.51 o
  -5   7   4      271.05      260.03      4.50 o
  -4   7   4      175.25      176.66      3.11 o
  -3   7   4      143.84      147.28      2.36 o
  -2   7   4       35.58       32.72      1.09 o
  -1   7   4       40.13       39.43      1.32 o
   0   7   4      316.12      316.02      5.10 o
   1   7   4     2259.93     2173.59     19.02 o
   2   7   4     1106.61     1073.70      8.32 o
   3   7   4       59.90       67.19      1.66 o
   4   7   4      126.50      130.28      2.65 o
   5   7   4       21.24       22.23      1.73 o
   6   7   4       74.01       77.99      3.22 o
   7   7   4        4.94        3.21      1.43 o
   8   7   4      281.41      285.62      6.01 o
   9   7   4      114.48      101.74      7.04 o
  -9   8   4      112.51      116.15      4.88 o
  -8   8   4      109.50      105.83      4.47 o
  -7   8   4        1.64        0.41      1.32 o
  -6   8   4       73.07       66.47      2.82 o
  -5   8   4       92.28       96.33      2.87 o
  -4   8   4       53.96       61.62      3.42 o
  -3   8   4       25.26       28.94      1.46 o
  -2   8   4      162.22      157.84      2.96 o
  -1   8   4      156.25      157.75      3.91 o
   0   8   4       78.57       75.99      2.82 o
   1   8   4        9.41        8.11      2.14 o
   2   8   4      199.66      200.80      5.23 o
   3   8   4       46.31       48.90      1.77 o
   4   8   4       88.46       82.85      2.71 o
   5   8   4       72.82       76.66      2.88 o
   6   8   4      248.73      241.67      5.02 o
   7   8   4      355.02      369.87      8.60 o
   8   8   4       95.76       99.57      5.89 o
   9   8   4       73.28       71.43      4.01 o
  -8   9   4       15.73       10.66      2.06 o
  -7   9   4       60.16       58.05      3.47 o
  -6   9   4      463.31      469.32      7.94 o
  -5   9   4      391.46      408.29      6.71 o
  -4   9   4      145.44      151.57      3.66 o
  -3   9   4        5.82        3.94      1.06 o
  -2   9   4      156.32      146.04      3.19 o
  -1   9   4        4.87        3.53      1.25 o
   0   9   4      287.26      284.83      8.51 o
   1   9   4      558.27      566.36      9.73 o
   2   9   4      215.59      202.26      5.47 o
   3   9   4      177.69      179.64      3.47 o
   4   9   4      138.88      136.87      3.32 o
   5   9   4      220.70      227.99      4.65 o
   6   9   4       16.42       17.75      1.94 o
   7   9   4       45.46       39.48      2.62 o
   8   9   4      114.95      116.09      4.62 o
  -7  10   4       31.76       45.51      3.25 o
  -6  10   4       49.58       49.57      3.18 o
  -5  10   4       48.24       57.96      3.23 o
  -4  10   4       62.72       64.35      3.06 o
  -3  10   4      268.76      265.85      4.95 o
  -2  10   4       51.21       47.66      2.90 o
  -1  10   4        8.04        6.34      1.66 o
   0  10   4       52.74       58.75      3.29 o
   1  10   4       12.14       14.17      2.53 o
   2  10   4       12.35       11.68      2.09 o
   3  10   4       10.54       10.86      2.69 o
   4  10   4       54.94       56.96      2.91 o
   5  10   4        8.22        7.63      1.58 o
   6  10   4       50.97       53.15      2.85 o
   7  10   4       47.11       44.40      2.89 o
  -6  11   4       56.21       58.23      3.56 o
  -5  11   4      136.52      145.70      7.07 o
  -4  11   4       36.34       33.91      3.73 o
  -3  11   4       48.91       53.80      2.79 o
  -2  11   4      367.43      381.95      8.74 o
  -1  11   4      421.10      444.25      8.47 o
   0  11   4       67.91       73.75      4.00 o
   1  11   4      316.13      319.84      9.13 o
   2  11   4      107.99      106.45      4.67 o
   3  11   4       20.13       20.37      2.64 o
   4  11   4       45.24       42.79      3.06 o
   5  11   4       10.69       10.09      1.95 o
  -3  12   4       47.78       52.55      2.80 o
  -2  12   4       69.49       66.69      4.24 o
  -1  12   4      207.80      209.70      6.62 o
   0  12   4       32.11       40.48      3.25 o
   1  12   4       14.89       16.75      2.79 o
   2  12   4       32.86       33.97      3.16 o
   3  12   4      199.82      209.42      8.54 o
 -12   0   5       36.01       28.97      6.84 o
 -11   0   5        5.24        6.09      4.48 o
 -10   0   5        0.01       -1.73      1.55 o
  -9   0   5       54.85       50.28      3.65 o
  -8   0   5        2.56        3.20      1.57 o
  -7   0   5      588.26      571.27     10.36 o
  -6   0   5      402.04      367.93      7.39 o
  -5   0   5       87.57       64.93      2.76 o
  -4   0   5       62.42       52.64      2.14 o
  -3   0   5      129.26      124.66      2.50 o
  -2   0   5      328.05      355.11      4.50 o
  -1   0   5      565.83      556.78      5.08 o
   0   0   5       88.28       67.66      1.54 o
   1   0   5      213.67      189.38      2.50 o
   2   0   5     1050.19     1037.32      9.60 o
   3   0   5       15.36       21.88      1.38 o
   4   0   5       48.00       43.64      2.27 o
   5   0   5      287.02      301.69      4.97 o
   6   0   5      268.64      273.75      5.01 o
   7   0   5        0.09       -0.51      1.27 o
   8   0   5     1250.95     1282.82     21.24 o
   9   0   5       56.80       63.91     12.87 o
  10   0   5       64.04       66.51      6.19 o
  11   0   5      163.73      170.84      9.01 o
 -12   1   5       94.22       93.03      8.58 o
 -11   1   5      151.17      191.95      6.99 o
 -10   1   5        9.76       10.30      1.67 o
  -9   1   5       64.07       66.83      3.41 o
  -8   1   5       31.04       27.75      1.87 o
  -7   1   5       61.78       54.86      2.30 o
  -6   1   5       93.51      101.95      2.56 o
  -5   1   5       32.54       30.75      1.80 o
  -4   1   5      177.18      181.59      2.50 o
  -3   1   5      340.20      379.56      3.93 o
  -2   1   5      196.38      197.07      2.28 o
  -1   1   5     1208.91     1263.10      7.19 o
   0   1   5      633.03      668.39      3.85 o
   1   1   5      592.58      634.75      3.91 o
   2   1   5       18.19       21.01      0.85 o
   3   1   5      914.69     1017.29      7.13 o
   4   1   5      226.29      238.18      2.87 o
   5   1   5      131.70      112.80      2.09 o
   6   1   5      755.07      736.41      6.86 o
   7   1   5      374.74      351.11      5.26 o
   8   1   5       87.00       84.41      3.20 o
   9   1   5      117.12      117.63      4.03 o
  10   1   5      128.83      125.32      6.28 o
  11   1   5       76.37       69.64      5.63 o
 -12   2   5        5.85       10.07      3.78 o
 -11   2   5       15.00       14.20      2.77 o
 -10   2   5       68.62       72.56      4.02 o
  -9   2   5      111.35      109.46      4.30 o
  -8   2   5       50.92       46.83      2.17 o
  -7   2   5       72.12       73.84      2.42 o
  -6   2   5      650.59      627.79      6.99 o
  -5   2   5        8.55       10.74      0.87 o
  -4   2   5      103.73       83.97      1.57 o
  -3   2   5     1380.85     1399.99     10.77 o
  -2   2   5       50.84       33.88      0.97 o
  -1   2   5      459.03      466.19      3.31 o
   0   2   5     1041.32     1159.50      6.68 o
   1   2   5      400.71      394.44      3.05 o
   2   2   5       12.26       15.94      0.87 o
   3   2   5      280.87      351.89      3.44 o
   4   2   5      301.90      313.90      3.22 o
   5   2   5      324.32      332.39      3.83 o
   6   2   5      119.46      118.15      3.82 o
   7   2   5       38.79       40.85      2.21 o
   8   2   5       66.27       62.09      3.40 o
   9   2   5       32.64       25.09      2.54 o
  10   2   5       96.10       87.49      4.39 o
  11   2   5       34.24       35.96      4.27 o
 -11   3   5       24.53       21.46      2.76 o
 -10   3   5       37.31       37.98      4.50 o
  -9   3   5       69.77       75.72      3.57 o
  -8   3   5      444.90      440.08      7.55 o
  -7   3   5      120.31      117.11      3.04 o
  -6   3   5      989.95      990.42      8.92 o
  -5   3   5      186.16      176.37      2.50 o
  -4   3   5      555.85      562.80      7.44 o
  -3   3   5       91.96      111.31      1.67 o
  -2   3   5      179.43      190.44      2.07 o
  -1   3   5     2368.20     2499.92     15.37 o
   0   3   5     2701.66     2869.22     15.12 o
   1   3   5     1708.89     1856.23     10.98 o
   2   3   5      434.31      426.97      3.67 o
   3   3   5      319.34      291.78      2.68 o
   4   3   5      523.86      515.05      4.72 o
   5   3   5      146.64      144.29      2.50 o
   6   3   5      308.29      274.54      4.13 o
   7   3   5      242.30      226.46      4.54 o
   8   3   5      110.96      107.93      3.56 o
   9   3   5      131.52      138.37      4.96 o
  10   3   5      166.20      160.90      4.88 o
  11   3   5       75.06       74.61      4.45 o
 -11   4   5       74.59       68.29      4.96 o
 -10   4   5       33.28       35.09      2.85 o
  -9   4   5      109.08      112.34      4.66 o
  -8   4   5      112.29      107.83      3.55 o
  -7   4   5      171.15      171.23      3.48 o
  -6   4   5      664.37      663.08      6.32 o
  -5   4   5       75.77       85.77      1.55 o
  -4   4   5      851.72      843.85      6.51 o
  -3   4   5      659.99      632.00      4.62 o
  -2   4   5      174.91      167.74      2.49 o
  -1   4   5      209.45      256.90      2.76 o
   0   4   5      158.80      174.30      2.00 o
   1   4   5      363.03      376.52      3.79 o
   2   4   5      227.20      245.63      2.84 o
   3   4   5      428.57      468.08      4.52 o
   4   4   5     1234.71     1231.73      9.66 o
   5   4   5      391.43      388.04      4.45 o
   6   4   5       99.46       93.77      2.76 o
   7   4   5      126.51      128.14      3.52 o
   8   4   5      135.22      129.68      3.89 o
   9   4   5      141.70      146.18      4.44 o
  10   4   5       82.76       82.67      3.98 o
  11   4   5       81.15       76.43      5.98 o
 -11   5   5        5.63        3.67      2.16 o
 -10   5   5       51.62       52.55      3.74 o
  -9   5   5      103.11      106.82      4.16 o
  -8   5   5      114.36      119.70      3.38 o
  -7   5   5      582.98      589.71      8.92 o
  -6   5   5        8.63        7.23      1.31 o
  -5   5   5       66.40       64.43      1.65 o
  -4   5   5      496.44      497.50      6.10 o
  -3   5   5      202.37      212.33      2.47 o
  -2   5   5       32.38       29.53      0.97 o
  -1   5   5      187.69      197.50      2.25 o
   0   5   5       67.44       69.90      1.28 o
   1   5   5      235.52      233.92      2.81 o
   2   5   5     1041.58     1018.98      8.16 o
   3   5   5     1193.51     1169.80      8.96 o
   4   5   5      602.78      568.62      5.39 o
   5   5   5      121.01      123.41      2.63 o
   6   5   5       78.54       82.22      2.93 o
   7   5   5       11.64        9.92      1.51 o
   8   5   5       77.81       67.11      3.09 o
   9   5   5      115.13      123.77      4.27 o
  10   5   5      178.00      163.99      5.01 o
 -10   6   5      144.44      133.84      5.18 o
  -9   6   5       88.69       96.39      4.55 o
  -8   6   5       48.73       49.79      3.38 o
  -7   6   5      255.37      261.69      5.47 o
  -6   6   5      588.36      588.00      7.28 o
  -5   6   5       68.07       64.20      2.36 o
  -4   6   5      124.00      136.20      2.22 o
  -3   6   5      654.29      671.02      5.51 o
  -2   6   5      168.68      161.67      2.07 o
  -1   6   5      131.46      119.30      1.87 o
   0   6   5      369.70      366.31      3.25 o
   1   6   5      970.66      940.80      7.53 o
   2   6   5      418.58      401.34      3.89 o
   3   6   5       27.79       24.42      1.20 o
   4   6   5      188.07      190.29      3.08 o
   5   6   5      236.28      232.67      4.29 o
   6   6   5      122.16      113.46      3.25 o
   7   6   5      114.41      108.74      3.46 o
   8   6   5      293.56      299.66      5.69 o
   9   6   5       25.35       29.95      2.81 o
  10   6   5       68.75       65.27      4.02 o
 -10   7   5       24.16       19.87      2.75 o
  -9   7   5       36.09       32.82      3.16 o
  -8   7   5       36.55       37.91      2.97 o
  -7   7   5       34.01       30.72      2.42 o
  -6   7   5      225.38      230.33      4.45 o
  -5   7   5      433.29      430.13      6.15 o
  -4   7   5      101.35       91.39      3.10 o
  -3   7   5      434.37      422.82      4.82 o
  -2   7   5       13.06       12.25      0.90 o
  -1   7   5      107.54       90.92      1.53 o
   0   7   5       98.39       89.50      1.77 o
   1   7   5      581.80      565.64      5.04 o
   2   7   5        2.62        1.99      0.71 o
   3   7   5       76.81       80.58      2.14 o
   4   7   5       22.70       19.59      1.53 o
   5   7   5      212.23      218.74      4.21 o
   6   7   5      308.92      312.72      5.80 o
   7   7   5      126.71      115.58      3.91 o
   8   7   5       31.91       36.58      2.75 o
   9   7   5       68.74       74.86      4.09 o
  -9   8   5       34.12       30.69      3.00 o
  -8   8   5       26.13       27.50      2.67 o
  -7   8   5      256.82      257.07      5.80 o
  -6   8   5      665.71      693.76     10.08 o
  -5   8   5      224.87      239.05      4.97 o
  -4   8   5        2.63        1.62      0.95 o
  -3   8   5      433.81      399.92      6.96 o
  -2   8   5      274.48      264.04      3.69 o
  -1   8   5       39.09       41.21      1.64 o
   0   8   5      116.48      111.14      3.88 o
   1   8   5      291.17      292.29      6.47 o
   2   8   5      309.67      305.66      4.17 o
   3   8   5      764.76      751.81      9.04 o
   4   8   5       19.80       21.51      1.71 o
   5   8   5       73.94       73.32      2.93 o
   6   8   5       23.06       24.82      2.31 o
   7   8   5      265.81      272.48      6.45 o
   8   8   5       36.60       33.44      2.69 o
  -8   9   5      187.89      195.94      5.94 o
  -7   9   5        2.28        2.60      1.61 o
  -6   9   5      108.82      104.00      5.86 o
  -5   9   5       64.08       63.85      3.07 o
  -4   9   5      155.70      144.50      3.76 o
  -3   9   5       64.99       67.07      3.12 o
  -2   9   5      101.55       92.25      2.45 o
  -1   9   5      158.18      160.39      4.53 o
   0   9   5      193.18      190.97      5.31 o
   1   9   5      126.71      128.60      6.01 o
   2   9   5      156.02      162.91      3.87 o
   3   9   5       73.17       68.70      2.47 o
   4   9   5       12.57       11.42      1.45 o
   5   9   5      580.33      567.07      8.14 o
   6   9   5      333.93      349.29      6.37 o
   7   9   5       96.63      100.55      3.90 o
  -7  10   5       31.13       24.48      3.45 o
  -6  10   5      113.04      114.07      4.34 o
  -5  10   5      281.79      292.90      6.46 o
  -4  10   5      213.46      209.45      5.12 o
  -3  10   5      199.75      197.09      4.69 o
  -2  10   5        8.69       10.27      1.60 o
  -1  10   5        5.49        2.94      1.66 o
   0  10   5      269.98      272.17      6.35 o
   1  10   5      205.63      206.51      7.73 o
   2  10   5      240.97      244.53      6.53 o
   3  10   5       47.97       51.31      2.67 o
   4  10   5      188.20      191.20      4.98 o
   5  10   5      207.94      206.59      5.98 o
   6  10   5       48.58       51.28      2.82 o
  -5  11   5       52.32       53.71      3.30 o
  -4  11   5       30.61       28.97      2.42 o
  -3  11   5        8.10        9.89      1.66 o
  -2  11   5       79.56       75.19      4.62 o
  -1  11   5       45.98       46.57      3.77 o
   0  11   5        6.93        5.00      1.98 o
   1  11   5       12.42       12.91      2.33 o
   2  11   5       77.83       82.64      5.33 o
   3  11   5      133.55      140.04      4.15 o
   4  11   5       56.62       57.43      4.55 o
   5  11   5       74.39       76.77      5.40 o
  -3  12   5      258.90      265.96     16.16 o
  -2  12   5      313.13      332.36      8.77 o
  -1  12   5       76.08       81.41      6.32 o
   0  12   5       31.04       29.51      3.42 o
   1  12   5        5.97        6.50      2.49 o
   2  12   5       17.34       15.97      3.05 o
 -12   0   6      204.28      237.24     14.42 o
 -11   0   6      280.23      307.61     15.67 o
 -10   0   6      123.55      109.85     11.44 o
  -9   0   6       16.21       11.46      2.28 o
  -8   0   6     1230.25     1168.31     18.28 o
  -7   0   6       36.83       33.27      2.70 o
  -6   0   6      214.28      236.23      5.78 o
  -5   0   6      538.16      549.94      9.49 o
  -4   0   6      309.56      376.64      5.75 o
  -3   0   6      249.03      213.28      3.92 o
  -2   0   6     1261.14     1286.89     12.38 o
  -1   0   6      726.98      767.52      6.79 o
   0   0   6      425.89      449.04      4.22 o
   1   0   6      205.32      219.50      2.87 o
   2   0   6      387.99      414.92      5.44 o
   3   0   6      646.23      707.72      8.21 o
   4   0   6      789.73      802.93     10.24 o
   5   0   6      658.70      667.66      9.33 o
   6   0   6      578.76      559.25      8.67 o
   7   0   6      127.19      122.27      4.08 o
   8   0   6        0.07       -0.90      1.52 o
   9   0   6       46.58       43.44      9.01 o
  10   0   6       92.87       86.66      9.82 o
  11   0   6       77.18       67.27      9.70 o
 -12   1   6        1.08        4.68      6.03 o
 -11   1   6       29.07       33.56      3.71 o
 -10   1   6      102.62      102.31      5.47 o
  -9   1   6      124.46      111.97      3.25 o
  -8   1   6      269.80      258.09      4.82 o
  -7   1   6      782.80      800.05      9.44 o
  -6   1   6       74.63       72.54      2.23 o
  -5   1   6        7.22        4.77      0.72 o
  -4   1   6      309.17      322.48      3.56 o
  -3   1   6      684.18      707.08      6.50 o
  -2   1   6      146.40      137.34      2.01 o
  -1   1   6     2382.16     2412.39     13.99 o
   0   1   6      760.26      739.65      4.57 o
   1   1   6      249.04      242.14      2.30 o
   2   1   6       50.64       57.46      1.32 o
   3   1   6      173.80      183.01      2.57 o
   4   1   6      693.46      731.67      6.15 o
   5   1   6       77.28       75.86      2.01 o
   6   1   6       91.70       93.84      2.33 o
   7   1   6      276.03      280.97      4.73 o
   8   1   6      288.83      291.67      6.51 o
   9   1   6      260.55      257.95      6.40 o
  10   1   6      421.28      413.49     10.98 o
  11   1   6      148.83      166.57      7.44 o
 -11   2   6       25.88       28.77      3.05 o
 -10   2   6       11.66       12.64      2.20 o
  -9   2   6      212.50      204.98      4.66 o
  -8   2   6       40.27       33.45      1.95 o
  -7   2   6      268.02      250.10      4.30 o
  -6   2   6      173.86      166.53      3.26 o
  -5   2   6      280.85      249.70      3.27 o
  -4   2   6       56.43       52.43      1.43 o
  -3   2   6      533.37      557.67      5.11 o
  -2   2   6      181.52      163.62      2.22 o
  -1   2   6     2150.93     2355.87     15.62 o
   0   2   6     2231.19     2309.44     14.04 o
   1   2   6      542.70      596.20      4.63 o
   2   2   6      248.31      236.13      3.00 o
   3   2   6       78.62       77.59      1.68 o
   4   2   6      237.39      238.47      2.85 o
   5   2   6      378.55      374.10      3.92 o
   6   2   6      849.50      822.12      8.23 o
   7   2   6      435.63      438.68      8.00 o
   8   2   6       77.59       77.39      3.59 o
   9   2   6       49.23       50.05      3.72 o
  10   2   6       43.62       40.01      3.77 o
  11   2   6       71.19       82.05      5.26 o
 -11   3   6      198.12      201.06      7.81 o
 -10   3   6      304.05      319.07      7.04 o
  -9   3   6       25.45       27.78      2.29 o
  -8   3   6      118.38      107.62      3.16 o
  -7   3   6       48.10       46.96      2.03 o
  -6   3   6      119.46      114.88      2.57 o
  -5   3   6       47.41       44.85      1.81 o
  -4   3   6      806.97      793.35      7.32 o
  -3   3   6     1360.48     1358.88      9.72 o
  -2   3   6      712.85      683.10      5.22 o
  -1   3   6      363.39      386.26      3.26 o
   0   3   6      520.99      507.89      3.65 o
   1   3   6      608.06      667.22      4.60 o
   2   3   6       65.16       64.64      1.46 o
   3   3   6      369.23      357.89      3.71 o
   4   3   6      382.77      383.38      3.76 o
   5   3   6      101.80      109.31      2.34 o
   6   3   6      204.32      203.67      5.04 o
   7   3   6       67.26       74.28      2.95 o
   8   3   6      473.09      478.49      7.35 o
   9   3   6      103.01       99.01      4.20 o
  10   3   6       97.90      100.55      7.29 o
  11   3   6      105.72      101.40      5.15 o
 -11   4   6       20.50       21.83      3.23 o
 -10   4   6       19.03       11.50      2.87 o
  -9   4   6      291.28      289.85      6.38 o
  -8   4   6      147.20      143.84      3.70 o
  -7   4   6       89.30       84.15      2.83 o
  -6   4   6      173.78      172.42      3.23 o
  -5   4   6      369.11      372.18      3.69 o
  -4   4   6      359.90      342.95      3.70 o
  -3   4   6       10.44       11.41      0.72 o
  -2   4   6        7.94        8.59      0.69 o
  -1   4   6      160.29      162.42      2.04 o
   0   4   6      947.01      973.23      7.05 o
   1   4   6     1018.69      986.65      6.89 o
   2   4   6      548.43      519.99      4.81 o
   3   4   6      559.70      512.98      4.77 o
   4   4   6        8.63       11.44      0.94 o
   5   4   6      378.53      360.51      5.28 o
   6   4   6      100.20      111.39      3.02 o
   7   4   6      403.80      406.31      6.49 o
   8   4   6      588.57      591.07      8.49 o
   9   4   6      316.92      317.95      6.63 o
  10   4   6       35.17       32.76      2.91 o
 -11   5   6      141.56      143.38     26.55 o
 -10   5   6      291.79      274.34     10.14 o
  -9   5   6      161.65      156.64      5.95 o
  -8   5   6       57.89       57.66      3.01 o
  -7   5   6       24.29       22.49      1.78 o
  -6   5   6       25.58       24.78      1.71 o
  -5   5   6       85.27       79.45      2.19 o
  -4   5   6     1016.70      983.78     11.51 o
  -3   5   6     1089.02     1069.62      8.50 o
  -2   5   6      379.66      361.93      4.85 o
  -1   5   6      201.75      231.47      2.71 o
   0   5   6      250.16      241.96      2.80 o
   1   5   6       19.12       17.78      0.95 o
   2   5   6      288.01      266.12      4.35 o
   3   5   6      115.84      119.79      2.30 o
   4   5   6      175.32      165.31      2.85 o
   5   5   6      181.02      175.26      3.50 o
   6   5   6       94.52       87.91      3.16 o
   7   5   6      140.97      146.63      3.87 o
   8   5   6      122.91      126.52      4.49 o
   9   5   6       29.07       29.78      2.47 o
  10   5   6       57.75       58.58      3.59 o
 -10   6   6       18.32       17.65      2.61 o
  -9   6   6       74.87       79.31      4.31 o
  -8   6   6      254.04      257.31      6.62 o
  -7   6   6       13.93       16.61      1.75 o
  -6   6   6      570.08      563.92      7.97 o
  -5   6   6      220.06      221.85      4.33 o
  -4   6   6      266.02      250.23      3.56 o
  -3   6   6      105.93      102.50      1.98 o
  -2   6   6      615.00      584.83      4.79 o
  -1   6   6      391.60      368.14      3.48 o
   0   6   6      198.26      179.32      2.23 o
   1   6   6      362.37      343.43      3.83 o
   2   6   6     1373.34     1326.30     11.13 o
   3   6   6      546.27      528.33      5.69 o
   4   6   6      154.96      159.60      4.04 o
   5   6   6      106.95      105.03      3.09 o
   6   6   6      277.10      255.62      4.89 o
   7   6   6      133.12      129.55      3.78 o
   8   6   6      163.52      160.78      4.43 o
   9   6   6      121.69      115.61      4.62 o
  -9   7   6      116.98      128.56      5.44 o
  -8   7   6      167.51      167.67      5.26 o
  -7   7   6      103.89      111.63      3.79 o
  -6   7   6      216.17      217.38      4.98 o
  -5   7   6      246.02      240.82      4.97 o
  -4   7   6      107.91      111.00      2.73 o
  -3   7   6       65.74       76.01      1.98 o
  -2   7   6       16.09       15.25      1.03 o
  -1   7   6      939.21      940.68      8.13 o
   0   7   6      777.58      763.25      7.48 o
   1   7   6        9.19        9.59      1.23 o
   2   7   6      227.86      226.21      3.89 o
   3   7   6      279.62      287.28      4.64 o
   4   7   6      125.29      122.58      3.39 o
   5   7   6       52.13       51.15      2.67 o
   6   7   6       34.81       34.84      2.41 o
   7   7   6       38.11       44.23      2.82 o
   8   7   6       74.14       73.58      5.26 o
   9   7   6       89.84       89.39      4.80 o
  -9   8   6       17.58       15.78      2.46 o
  -8   8   6        6.75        8.15      2.24 o
  -7   8   6       77.41       83.61      4.00 o
  -6   8   6      272.62      270.76      5.85 o
  -5   8   6      220.79      219.57      4.87 o
  -4   8   6       29.09       24.25      1.90 o
  -3   8   6      146.52      157.63      3.47 o
  -2   8   6      364.95      369.50      4.45 o
  -1   8   6      508.76      503.64      5.78 o
   0   8   6       89.71       83.26      2.16 o
   1   8   6      276.07      283.30      4.09 o
   2   8   6      160.28      159.29      3.51 o
   3   8   6       60.98       63.53      2.60 o
   4   8   6      133.03      125.40      3.47 o
   5   8   6      320.26      309.79      5.80 o
   6   8   6      464.02      476.36      7.74 o
   7   8   6      192.86      192.72      5.02 o
   8   8   6       28.05       26.66      3.88 o
  -8   9   6       39.53       40.04      3.30 o
  -7   9   6      126.00      110.14      4.45 o
  -6   9   6       93.96      103.10      3.86 o
  -5   9   6      148.00      140.42      4.05 o
  -4   9   6       94.75       93.64      3.30 o
  -3   9   6       95.18       93.27      2.97 o
  -2   9   6       34.88       31.12      1.85 o
  -1   9   6      112.47      109.10      3.90 o
   0   9   6      463.53      464.83      7.22 o
   1   9   6      229.95      226.55      9.48 o
   2   9   6       36.93       36.63      3.66 o
   3   9   6       61.12       65.30      2.75 o
   4   9   6        5.59        4.44      1.38 o
   5   9   6       19.66       21.06      2.01 o
   6   9   6       36.75       34.77      2.61 o
   7   9   6      104.34      108.37      4.20 o
  -6  10   6       29.89       31.62      3.34 o
  -5  10   6      150.34      156.03      4.76 o
  -4  10   6       59.99       58.73      3.07 o
  -3  10   6        0.71        2.35      1.20 o
  -2  10   6       92.39       89.03      4.34 o
  -1  10   6      147.03      151.26      5.74 o
   0  10   6       98.20       99.57      5.04 o
   1  10   6       41.26       40.67      3.25 o
   2  10   6       47.79       48.35      3.58 o
   3  10   6       97.25      101.69      5.09 o
   4  10   6      253.89      255.04      5.92 o
   5  10   6      176.63      173.00      5.13 o
   6  10   6        7.45        7.85      1.75 o
  -5  11   6       32.83       36.68      2.89 o
  -4  11   6      167.03      171.07      4.88 o
  -3  11   6      180.41      191.64      5.44 o
  -2  11   6      227.25      229.86      5.26 o
  -1  11   6       53.19       55.31      4.45 o
   0  11   6      133.75      137.33      7.96 o
   1  11   6       16.34       13.79      2.45 o
   2  11   6       74.95       72.48      4.81 o
   3  11   6       63.90       66.35      4.45 o
   4  11   6       23.12       20.81      2.38 o
  -1  12   6        5.18        6.64      2.49 o
   0  12   6       54.68       54.92      5.47 o
   1  12   6      117.89      114.76     12.81 o
 -11   0   7       43.33       33.32      6.59 o
 -10   0   7      140.01      133.81     17.16 o
  -9   0   7       86.79       80.35      4.64 o
  -8   0   7     1017.12     1000.00     16.41 o
  -7   0   7      418.52      395.10      8.44 o
  -6   0   7        7.53        5.69      1.40 o
  -5   0   7       60.30       56.77      2.78 o
  -4   0   7      164.55      185.22      5.92 o
  -3   0   7       40.65       35.57      1.91 o
  -2   0   7      682.74      641.24      6.55 o
  -1   0   7      206.59      196.04      2.78 o
   0   0   7      119.01      103.37      2.34 o
   1   0   7       85.97      104.90      2.15 o
   2   0   7       10.46        6.82      0.89 o
   3   0   7     1224.35     1228.77     12.85 o
   4   0   7      591.63      636.71      8.13 o
   5   0   7        6.46        4.41      1.33 o
   6   0   7       17.85       18.29      2.08 o
   7   0   7      125.45      120.70      4.90 o
   8   0   7       58.81       48.12      5.40 o
   9   0   7      224.51      209.26     13.80 o
  10   0   7      397.01      465.27     21.26 o
  11   0   7      241.62      242.46     15.79 o
 -11   1   7       35.03       36.84      5.24 o
 -10   1   7       17.68       14.38      2.38 o
  -9   1   7       15.86       18.04      2.10 o
  -8   1   7      136.24      131.51      3.35 o
  -7   1   7       20.62       24.83      1.81 o
  -6   1   7       46.60       47.49      2.47 o
  -5   1   7      222.28      229.70      3.31 o
  -4   1   7      579.00      575.90      5.43 o
  -3   1   7      260.71      248.02      2.99 o
  -2   1   7     1213.19     1263.73      9.17 o
  -1   1   7      177.15      174.37      2.04 o
   0   1   7      128.74      119.36      1.55 o
   1   1   7      391.60      393.35      3.29 o
   2   1   7     1102.03     1125.22      8.24 o
   3   1   7     1996.17     2019.59     13.64 o
   4   1   7      487.58      465.83      4.45 o
   5   1   7      327.87      317.21      4.05 o
   6   1   7       35.71       33.61      1.72 o
   7   1   7      144.14      145.75      3.57 o
   8   1   7       70.97       72.28      5.69 o
   9   1   7      152.17      145.43     10.19 o
  10   1   7      173.07      171.62      7.62 o
 -11   2   7      157.71      155.39      6.07 o
 -10   2   7      236.96      237.92      6.66 o
  -9   2   7      358.89      369.23      7.34 o
  -8   2   7      279.36      267.57      5.23 o
  -7   2   7      435.59      407.31      6.06 o
  -6   2   7      239.42      224.16      3.52 o
  -5   2   7      627.78      599.18      5.93 o
  -4   2   7       58.94       56.52      1.75 o
  -3   2   7       91.74       95.79      1.84 o
  -2   2   7       24.67       28.76      1.15 o
  -1   2   7       62.00       78.93      2.04 o
   0   2   7      715.06      741.56      6.55 o
   1   2   7      253.60      260.95      3.02 o
   2   2   7      394.62      407.56      4.16 o
   3   2   7       95.31       90.29      1.94 o
   4   2   7        9.09        9.70      0.91 o
   5   2   7      187.18      182.57      2.96 o
   6   2   7      202.75      209.15      3.52 o
   7   2   7      326.58      331.47      5.46 o
   8   2   7       65.30       59.57      3.04 o
   9   2   7       28.25       36.32      4.63 o
  10   2   7       83.32       86.86      6.05 o
 -11   3   7       32.47       28.43      3.48 o
 -10   3   7      115.95      120.33      4.59 o
  -9   3   7       85.06       86.26      3.86 o
  -8   3   7       65.46       58.22      3.15 o
  -7   3   7        7.20        3.76      1.16 o
  -6   3   7      126.88      128.89      3.20 o
  -5   3   7     1880.58     1842.83     16.40 o
  -4   3   7      320.04      324.20      4.03 o
  -3   3   7      853.59      886.03      7.35 o
  -2   3   7       90.63       98.53      1.69 o
  -1   3   7      582.21      607.86      5.24 o
   0   3   7      805.64      809.24      5.67 o
   1   3   7      312.76      331.20      3.63 o
   2   3   7      973.31      965.30      8.38 o
   3   3   7      316.05      279.72      3.32 o
   4   3   7      123.31      111.47      2.15 o
   5   3   7      171.25      162.43      2.75 o
   6   3   7      374.52      389.98      5.74 o
   7   3   7      277.16      284.18      5.05 o
   8   3   7       37.60       39.73      2.63 o
   9   3   7      104.42      115.90      4.36 o
  10   3   7        1.65        2.44      2.37 o
 -11   4   7       37.55       37.36      3.52 o
 -10   4   7       70.86       77.81      4.73 o
  -9   4   7       17.82       15.01      2.12 o
  -8   4   7       13.04       12.05      1.63 o
  -7   4   7      431.92      429.34      6.32 o
  -6   4   7      596.85      568.73      6.68 o
  -5   4   7      258.72      257.69      3.55 o
  -4   4   7      369.58      365.52      4.04 o
  -3   4   7       51.76       54.83      1.44 o
  -2   4   7       22.60       21.64      0.89 o
  -1   4   7      259.50      278.44      3.16 o
   0   4   7      155.40      145.33      2.03 o
   1   4   7       17.01       14.88      0.84 o
   2   4   7      264.25      259.50      2.82 o
   3   4   7      275.40      264.74      3.41 o
   4   4   7        9.70       14.28      1.43 o
   5   4   7      617.15      571.02      7.03 o
   6   4   7      104.18       98.91      3.05 o
   7   4   7       23.07       17.35      2.01 o
   8   4   7       33.58       33.17      2.46 o
   9   4   7       71.40       76.31      3.61 o
  10   4   7       75.12       69.76      4.88 o
 -10   5   7      287.64      304.40      7.74 o
  -9   5   7       14.12       16.02      2.22 o
  -8   5   7       30.60       28.64      2.34 o
  -7   5   7      213.69      215.79      6.11 o
  -6   5   7      617.65      591.98      7.48 o
  -5   5   7       61.07       59.84      2.14 o
  -4   5   7       15.66       21.03      1.16 o
  -3   5   7      303.50      311.59      3.96 o
  -2   5   7      132.25      126.62      2.08 o
  -1   5   7      412.63      419.00      4.08 o
   0   5   7      787.81      798.78      5.94 o
   1   5   7     1119.32     1074.85      7.96 o
   2   5   7      735.73      699.48      6.59 o
   3   5   7      185.41      179.83      3.39 o
   4   5   7      231.58      242.10      4.12 o
   5   5   7       70.64       71.96      2.91 o
   6   5   7       53.71       53.27      2.68 o
   7   5   7      136.92      137.18      3.94 o
   8   5   7       82.22       83.00      3.59 o
   9   5   7      210.63      206.51      5.17 o
 -10   6   7      186.31      186.45      6.41 o
  -9   6   7       51.02       49.93      3.95 o
  -8   6   7        8.61        9.38      2.10 o
  -7   6   7      160.09      164.57      4.27 o
  -6   6   7       57.43       62.32      2.79 o
  -5   6   7      140.34      139.91      3.51 o
  -4   6   7       25.63       27.67      1.80 o
  -3   6   7      175.97      183.56      3.20 o
  -2   6   7      213.37      201.21      2.85 o
  -1   6   7       80.73       73.59      1.85 o
   0   6   7      389.22      379.51      3.96 o
   1   6   7       51.04       51.12      1.69 o
   2   6   7      196.95      195.35      3.76 o
   3   6   7      130.69      127.48      3.81 o
   4   6   7       63.48       57.14      2.53 o
   5   6   7      101.95       97.25      3.30 o
   6   6   7      123.59      133.36      5.15 o
   7   6   7       49.48       48.47      2.72 o
   8   6   7       91.23       95.29      4.16 o
   9   6   7       22.41       20.09      2.45 o
  -9   7   7       62.95       58.80      3.96 o
  -8   7   7      126.43      123.75      5.69 o
  -7   7   7      205.22      204.05      5.57 o
  -6   7   7      195.04      195.31      5.83 o
  -5   7   7       29.55       32.12      2.23 o
  -4   7   7       60.03       63.27      2.58 o
  -3   7   7      147.75      145.92      4.12 o
  -2   7   7       43.60       38.28      1.45 o
  -1   7   7      113.49      108.70      2.20 o
   0   7   7      348.87      334.36      4.49 o
   1   7   7      123.01      119.09      2.93 o
   2   7   7       56.58       62.01      2.85 o
   3   7   7       99.83      103.71      3.53 o
   4   7   7       36.57       36.46      2.12 o
   5   7   7      237.05      251.41      5.28 o
   6   7   7      132.39      129.25      4.05 o
   7   7   7       67.13       68.05      3.49 o
   8   7   7      189.82      209.20      5.53 o
  -8   8   7      184.85      204.97      6.64 o
  -7   8   7      250.61      269.25      6.63 o
  -6   8   7       32.39       31.44      2.46 o
  -5   8   7       33.07       32.92      2.34 o
  -4   8   7       21.18       21.08      1.79 o
  -3   8   7      476.43      468.32      6.64 o
  -2   8   7       85.13       88.17      3.59 o
  -1   8   7       51.82       51.35      2.14 o
   0   8   7       48.59       41.48      2.13 o
   1   8   7       45.67       46.58      2.29 o
   2   8   7      267.23      261.21      6.24 o
   3   8   7       29.75       27.93      2.39 o
   4   8   7        5.78        5.53      1.45 o
   5   8   7      169.53      164.24      4.34 o
   6   8   7       83.58       86.02      3.99 o
   7   8   7        8.39        7.16      1.88 o
   8   8   7      189.46      206.65     14.67 o
  -7   9   7        2.89        2.27      1.66 o
  -6   9   7       76.55       79.74      5.16 o
  -5   9   7       11.20       13.89      1.85 o
  -4   9   7       52.32       58.19      2.90 o
  -3   9   7      212.38      212.71      4.59 o
  -2   9   7      211.08      215.31      4.99 o
  -1   9   7       92.81       93.69      3.30 o
   0   9   7        5.50        6.03      1.25 o
   1   9   7      168.70      166.04      3.70 o
   2   9   7      156.28      154.81      3.71 o
   3   9   7       51.86       53.70      3.08 o
   4   9   7      138.38      139.92      4.55 o
   5   9   7       75.10       80.68      3.51 o
   6   9   7      114.02      117.33      4.24 o
  -6  10   7       47.78       54.09      3.52 o
  -5  10   7      190.43      201.87      5.07 o
  -4  10   7       36.80       38.51      2.52 o
  -3  10   7       46.75       53.86      2.54 o
  -2  10   7      155.40      155.02      4.41 o
  -1  10   7      162.53      169.41      4.54 o
   0  10   7       74.82       83.78      3.52 o
   1  10   7       36.76       38.09      3.30 o
   2  10   7      120.55      123.11      4.09 o
   3  10   7       84.57       78.53      4.76 o
   4  10   7       11.89       13.17      2.69 o
   5  10   7       41.71       29.41      3.67 o
  -4  11   7       47.90       58.68      3.19 o
  -3  11   7       66.15       67.80      3.37 o
  -2  11   7       37.30       40.57      3.89 o
  -1  11   7       98.72       96.74      3.66 o
   0  11   7       38.26       44.24      4.18 o
   1  11   7      111.58      118.58      5.37 o
   2  11   7       86.99       96.50      5.22 o
   3  11   7       15.95       13.46      2.83 o
 -11   0   8      187.11      188.25     12.56 o
 -10   0   8        4.92       11.82      2.95 o
  -9   0   8      102.47       94.93      7.66 o
  -8   0   8       33.57       33.05      2.89 o
  -7   0   8       79.30       80.22      6.56 o
  -6   0   8       17.74       15.05      1.90 o
  -5   0   8      207.17      175.67      4.65 o
  -4   0   8      768.41      708.81     10.58 o
  -3   0   8     1259.57     1267.96     15.31 o
  -2   0   8     1011.62     1105.10     10.33 o
  -1   0   8      151.93      156.54      3.10 o
   0   0   8       94.36       95.57      2.24 o
   1   0   8      337.86      321.70      4.25 o
   2   0   8      902.16      875.31      9.66 o
   3   0   8      278.49      266.45      5.91 o
   4   0   8      184.90      179.06      3.98 o
   5   0   8      447.86      441.99      6.87 o
   6   0   8       23.58       19.10      1.90 o
   7   0   8       28.81       26.43      3.50 o
   8   0   8        4.14        3.01      2.68 o
   9   0   8        0.79       10.69      5.60 o
  10   0   8      364.47      337.95     18.40 o
 -11   1   8       92.15       97.13      5.64 o
 -10   1   8       88.03       88.03      4.87 o
  -9   1   8       67.87       71.26      3.32 o
  -8   1   8      567.78      573.83      8.35 o
  -7   1   8      418.08      396.17      5.62 o
  -6   1   8      247.04      249.93      4.13 o
  -5   1   8      218.82      218.85      3.30 o
  -4   1   8      207.32      226.12      3.20 o
  -3   1   8      216.88      224.65      2.93 o
  -2   1   8      711.26      707.25      5.94 o
  -1   1   8       26.38       25.02      0.99 o
   0   1   8      207.42      196.76      2.46 o
   1   1   8       80.25       78.54      1.63 o
   2   1   8       43.93       49.22      1.36 o
   3   1   8      144.19      144.06      2.37 o
   4   1   8      120.86      114.66      2.36 o
   5   1   8      100.71      104.54      2.26 o
   6   1   8        7.13        4.43      1.08 o
   7   1   8       44.16       45.99      2.50 o
   8   1   8      305.45      311.05      8.18 o
   9   1   8      409.48      437.27     11.93 o
  10   1   8       60.68       60.95      5.52 o
 -11   2   8       47.30       41.90      3.87 o
 -10   2   8      164.02      174.26      5.42 o
  -9   2   8       14.40       12.22      2.07 o
  -8   2   8      114.73      114.12      3.56 o
  -7   2   8       20.63       19.65      1.80 o
  -6   2   8      359.93      358.99      5.09 o
  -5   2   8      342.13      336.30      4.70 o
  -4   2   8      740.47      700.71      6.96 o
  -3   2   8      603.06      598.89      5.63 o
  -2   2   8      387.34      414.34      4.44 o
  -1   2   8       93.40       88.49      1.92 o
   0   2   8      440.18      465.99      4.44 o
   1   2   8      204.24      190.73      2.37 o
   2   2   8      673.98      648.10      5.61 o
   3   2   8      769.70      764.90      6.50 o
   4   2   8      947.51      903.53      7.21 o
   5   2   8      455.26      429.93      5.19 o
   6   2   8       14.27       14.00      1.46 o
   7   2   8      458.98      452.10      7.18 o
   8   2   8       83.16       85.35      3.93 o
   9   2   8       66.85       68.34      4.32 o
  10   2   8       24.32       14.84      3.01 o
 -11   3   8      199.73      216.47      8.58 o
 -10   3   8        2.00        2.21      1.77 o
  -9   3   8        2.67        3.05      1.67 o
  -8   3   8       35.45       33.60      2.39 o
  -7   3   8      354.03      368.58      6.17 o
  -6   3   8      123.99      122.54      3.30 o
  -5   3   8      549.80      533.47      5.54 o
  -4   3   8      364.27      354.33      4.39 o
  -3   3   8       22.11       22.89      1.26 o
  -2   3   8      269.78      258.28      3.30 o
  -1   3   8      116.53      128.95      2.25 o
   0   3   8      144.27      153.18      2.13 o
   1   3   8       96.21       88.85      1.54 o
   2   3   8       47.16       47.40      1.62 o
   3   3   8       17.00       15.56      1.06 o
   4   3   8      291.36      283.48      3.65 o
   5   3   8      358.36      351.16      4.87 o
   6   3   8      335.83      323.72      5.76 o
   7   3   8      214.43      206.24      4.79 o
   8   3   8       80.24       90.63      4.18 o
   9   3   8       58.65       56.72      4.01 o
  10   3   8        0.57       -0.68      2.40 o
 -10   4   8       85.56       89.16      4.49 o
  -9   4   8        4.71        4.75      1.70 o
  -8   4   8       68.25       68.01      3.32 o
  -7   4   8      102.28      107.08      3.20 o
  -6   4   8      208.80      205.56      5.70 o
  -5   4   8      216.29      211.64      4.12 o
  -4   4   8      425.24      417.56      4.53 o
  -3   4   8      130.49      124.75      2.18 o
  -2   4   8        8.78        9.23      0.77 o
  -1   4   8      454.10      442.43      4.53 o
   0   4   8     1431.97     1468.71      9.69 o
   1   4   8      988.21      953.53      6.88 o
   2   4   8      193.76      192.88      2.73 o
   3   4   8      297.35      311.14      3.46 o
   4   4   8       51.96       51.53      1.89 o
   5   4   8       20.87       21.33      1.85 o
   6   4   8      179.91      179.79      4.46 o
   7   4   8      323.01      314.80      6.55 o
   8   4   8       21.76       21.56      2.35 o
   9   4   8       51.47       51.83      3.68 o
 -10   5   8       44.99       49.17      4.93 o
  -9   5   8        1.70        1.15      1.59 o
  -8   5   8      135.53      136.02      4.47 o
  -7   5   8       12.90       15.37      1.84 o
  -6   5   8      130.03      131.24      3.63 o
  -5   5   8      192.34      191.89      4.14 o
  -4   5   8       83.96       80.36      2.37 o
  -3   5   8       21.32       17.20      1.16 o
  -2   5   8      143.06      142.25      2.31 o
  -1   5   8       77.70       70.34      2.42 o
   0   5   8      374.05      381.28      4.46 o
   1   5   8      672.49      649.13      6.68 o
   2   5   8      232.33      231.65      3.62 o
   3   5   8      193.47      193.39      5.75 o
   4   5   8      193.26      196.76      4.80 o
   5   5   8      437.88      435.83      7.37 o
   6   5   8      273.89      265.23      5.82 o
   7   5   8       99.18       83.68      3.55 o
   8   5   8       61.30       61.30      3.28 o
   9   5   8       50.43       42.76      3.32 o
  -9   6   8       13.61       17.77      3.14 o
  -8   6   8       27.14       28.45      2.77 o
  -7   6   8      313.87      320.83      8.82 o
  -6   6   8      368.86      373.27      6.85 o
  -5   6   8       29.46       26.09      1.89 o
  -4   6   8        7.78        4.41      1.11 o
  -3   6   8       76.31       84.91      2.60 o
  -2   6   8      107.46       89.08      2.43 o
  -1   6   8      173.32      167.33      3.12 o
   0   6   8      718.69      723.70      7.15 o
   1   6   8      132.33      127.41      2.87 o
   2   6   8       65.27       69.57      2.67 o
   3   6   8      467.77      445.75      7.18 o
   4   6   8       14.59       13.96      1.81 o
   5   6   8      167.32      170.99      4.60 o
   6   6   8      154.41      149.85      4.07 o
   7   6   8        4.63        5.54      1.62 o
   8   6   8       37.85       37.76      2.99 o
  -9   7   8       21.22       25.02      2.79 o
  -8   7   8      199.66      193.83      5.82 o
  -7   7   8      233.34      249.38      6.31 o
  -6   7   8      123.07      115.91      4.93 o
  -5   7   8      173.52      172.73      4.12 o
  -4   7   8       67.86       61.20      2.62 o
  -3   7   8       32.36       31.09      1.84 o
  -2   7   8       86.55       96.78      2.83 o
  -1   7   8      180.33      175.64      3.54 o
   0   7   8        1.17        1.70      1.04 o
   1   7   8      101.70       93.92      2.97 o
   2   7   8      180.70      186.84      5.07 o
   3   7   8       11.16       11.15      1.74 o
   4   7   8       65.20       65.44      3.57 o
   5   7   8       96.09       91.29      4.28 o
   6   7   8       83.92       79.31      3.67 o
   7   7   8       30.22       27.84      2.57 o
   8   7   8      137.94      141.45      5.88 o
  -8   8   8       34.99       37.45      3.67 o
  -7   8   8       77.79       76.58      4.06 o
  -6   8   8        0.85       -0.31      1.28 o
  -5   8   8       31.46       35.62      2.37 o
  -4   8   8      265.84      247.05      4.91 o
  -3   8   8      525.50      499.97      6.72 o
  -2   8   8      121.52      132.19      3.75 o
  -1   8   8       42.75       40.43      2.44 o
   0   8   8       34.63       35.30      2.14 o
   1   8   8       55.48       55.18      2.62 o
   2   8   8      274.51      268.39      5.16 o
   3   8   8       67.92       66.56      3.54 o
   4   8   8      124.34      133.97      4.52 o
   5   8   8       15.03       10.99      2.06 o
   6   8   8       25.05       22.99      2.31 o
   7   8   8       58.91       63.63      3.57 o
  -7   9   8        7.49        4.94      2.10 o
  -6   9   8       10.10        9.03      2.12 o
  -5   9   8       58.12       58.28      5.19 o
  -4   9   8       32.77       30.63      2.99 o
  -3   9   8       14.21       13.26      1.60 o
  -2   9   8       37.18       38.69      2.44 o
  -1   9   8      118.20      123.65      3.65 o
   0   9   8       63.26       65.51      3.68 o
   1   9   8      142.52      139.85      3.66 o
   2   9   8      124.02      119.29      3.63 o
   3   9   8       19.88       20.89      2.03 o
   4   9   8       16.67       17.49      2.37 o
   5   9   8       23.11       22.46      2.57 o
   6   9   8       17.66       16.61      2.56 o
  -5  10   8       32.30       34.65      2.97 o
  -4  10   8       21.91       20.46      2.14 o
  -3  10   8       17.75       21.62      2.27 o
  -2  10   8       71.25       78.51      3.61 o
  -1  10   8       87.53      100.84      3.87 o
   0  10   8       47.91       47.60      3.03 o
   1  10   8        9.91        7.97      1.77 o
   2  10   8      111.30      106.10      3.97 o
   3  10   8      233.10      222.27      5.73 o
   4  10   8       96.90      106.44      7.59 o
  -3  11   8       19.30       21.17      3.04 o
  -2  11   8       35.92       35.60      2.70 o
  -1  11   8       78.92       79.22      5.42 o
   0  11   8       56.72       63.58      3.40 o
   1  11   8       17.69       18.88      2.32 o
   2  11   8       74.71       74.31      3.63 o
 -11   0   9      187.20      189.23     12.25 o
 -10   0   9      362.81      371.22     10.61 o
  -9   0   9        1.72        3.43      2.39 o
  -8   0   9       40.05       37.18      3.09 o
  -7   0   9      293.37      304.71      7.01 o
  -6   0   9       56.66       64.25      3.51 o
  -5   0   9      396.72      406.37      8.38 o
  -4   0   9      330.03      334.01      5.60 o
  -3   0   9      318.52      341.97      5.56 o
  -2   0   9      275.15      289.57      4.15 o
  -1   0   9        0.60        3.17      1.03 o
   0   0   9      743.50      744.32      9.60 o
   1   0   9     1214.89     1180.35     12.15 o
   2   0   9      285.11      292.61      4.68 o
   3   0   9        4.87        7.60      1.25 o
   4   0   9      141.19      152.41      3.45 o
   5   0   9       22.43       20.03      1.91 o
   6   0   9      272.18      271.38      6.22 o
   7   0   9      519.03      532.31     10.80 o
   8   0   9       74.11       82.41      5.02 o
   9   0   9      132.06      137.03     18.84 o
  10   0   9        0.10        1.95      3.67 o
 -11   1   9      178.10      195.36      7.77 o
 -10   1   9      191.04      203.04      7.47 o
  -9   1   9      349.47      354.79      6.99 o
  -8   1   9       34.59       32.43      2.26 o
  -7   1   9      135.86      129.78      3.25 o
  -6   1   9        1.97        2.37      1.03 o
  -5   1   9     1026.43     1010.79     10.64 o
  -4   1   9      962.43      933.86      8.93 o
  -3   1   9      365.62      353.56      4.44 o
  -2   1   9      625.07      646.74      5.73 o
  -1   1   9      711.38      705.55      5.76 o
   0   1   9      112.68      118.38      2.00 o
   1   1   9      221.32      207.73      2.73 o
   2   1   9      647.78      629.34      5.29 o
   3   1   9      554.40      547.65      5.19 o
   4   1   9      322.65      320.59      3.93 o
   5   1   9       16.55       14.87      1.21 o
   6   1   9       81.12       76.64      2.54 o
   7   1   9        7.52        7.07      1.42 o
   8   1   9       23.28       17.00      2.35 o
   9   1   9        1.50        2.47      1.96 o
  10   1   9        6.05        3.33      2.75 o
 -10   2   9       64.41       54.62      3.84 o
  -9   2   9      414.29      433.09      7.89 o
  -8   2   9       38.55       34.39      2.30 o
  -7   2   9       31.69       31.46      2.10 o
  -6   2   9      163.64      161.28      6.01 o
  -5   2   9      309.79      318.58      4.72 o
  -4   2   9        3.49        2.32      0.75 o
  -3   2   9      146.22      147.46      2.85 o
  -2   2   9      109.15      102.28      2.18 o
  -1   2   9       86.04       87.02      2.02 o
   0   2   9      156.01      155.19      2.27 o
   1   2   9      384.61      363.18      3.83 o
   2   2   9      177.86      167.35      2.57 o
   3   2   9      245.19      239.39      3.25 o
   4   2   9      907.39      910.15      8.08 o
   5   2   9      188.64      203.56      3.58 o
   6   2   9      336.89      332.68      5.23 o
   7   2   9      265.03      262.94      5.13 o
   8   2   9      400.57      419.37      7.99 o
   9   2   9       40.49       39.01      3.84 o
 -10   3   9       67.57       63.82      4.45 o
  -9   3   9       15.95       16.70      2.32 o
  -8   3   9      384.95      405.02      7.32 o
  -7   3   9      251.58      254.05      4.92 o
  -6   3   9      151.25      147.30      3.83 o
  -5   3   9      134.65      144.00      3.07 o
  -4   3   9      359.26      365.18      4.86 o
  -3   3   9      527.56      544.91      5.13 o
  -2   3   9      958.76      922.22      8.04 o
  -1   3   9      452.99      436.25      4.75 o
   0   3   9        7.56        9.20      0.78 o
   1   3   9       73.67       76.48      1.89 o
   2   3   9      583.65      569.38      5.58 o
   3   3   9      352.71      339.34      4.38 o
   4   3   9      291.63      277.44      4.02 o
   5   3   9      287.07      278.71      4.58 o
   6   3   9      539.23      540.27      7.38 o
   7   3   9        0.52        0.29      1.53 o
   8   3   9      434.03      404.56      7.92 o
   9   3   9       67.17       62.99      4.29 o
 -10   4   9      148.07      149.21      5.31 o
  -9   4   9       22.64       23.08      2.57 o
  -8   4   9       18.85       16.57      2.18 o
  -7   4   9      275.68      292.97      5.83 o
  -6   4   9      261.57      275.80      4.94 o
  -5   4   9      179.23      175.75      3.37 o
  -4   4   9      126.75      119.37      4.23 o
  -3   4   9      199.79      205.61      3.19 o
  -2   4   9      227.51      221.12      3.15 o
  -1   4   9      155.88      160.08      2.62 o
   0   4   9      116.98      113.73      1.92 o
   1   4   9      169.87      176.54      2.69 o
   2   4   9      253.20      223.56      3.67 o
   3   4   9       52.27       51.10      2.15 o
   4   4   9      547.88      547.32      7.89 o
   5   4   9       72.79       77.17      3.24 o
   6   4   9       77.56       77.97      4.02 o
   7   4   9       71.80       65.29      3.59 o
   8   4   9       42.29       37.75      3.03 o
   9   4   9        2.11        1.10      2.14 o
  -9   5   9      161.20      154.22      5.40 o
  -8   5   9      275.67      294.87      6.64 o
  -7   5   9      242.82      248.01      5.07 o
  -6   5   9       98.78      107.17      3.54 o
  -5   5   9      141.35      140.14      3.47 o
  -4   5   9      114.73      119.10      3.29 o
  -3   5   9       55.00       54.00      2.01 o
  -2   5   9      272.15      261.70      4.49 o
  -1   5   9     1311.41     1265.76     12.74 o
   0   5   9      621.39      603.17      6.99 o
   1   5   9      302.93      294.49      4.55 o
   2   5   9       41.65       43.86      2.10 o
   3   5   9       66.74       61.68      2.49 o
   4   5   9       32.75       30.19      2.17 o
   5   5   9      467.36      454.73      7.81 o
   6   5   9      328.75      318.36      6.61 o
   7   5   9        1.20        0.19      1.54 o
   8   5   9       47.66       52.02      3.56 o
  -9   6   9       35.76       37.15      3.79 o
  -8   6   9       51.00       51.74      4.12 o
  -7   6   9       54.87       57.07      4.63 o
  -6   6   9      147.50      149.88      4.04 o
  -5   6   9       33.12       35.94      2.38 o
  -4   6   9       17.48       16.63      1.57 o
  -3   6   9       19.96       20.87      1.55 o
  -2   6   9       67.53       64.25      2.93 o
  -1   6   9       87.55       78.97      2.68 o
   0   6   9       98.21      106.74      2.69 o
   1   6   9      130.63      128.94      3.34 o
   2   6   9       57.84       56.26      2.62 o
   3   6   9      142.55      135.23      3.61 o
   4   6   9      199.87      190.64      4.82 o
   5   6   9      254.02      260.32      5.86 o
   6   6   9       65.47       58.64      3.42 o
   7   6   9       87.34       92.40      4.27 o
   8   6   9       99.72      102.90      5.64 o
  -8   7   9        9.82       11.36      2.47 o
  -7   7   9      157.27      159.27      5.52 o
  -6   7   9       17.03       17.35      2.21 o
  -5   7   9      110.83      107.37      6.27 o
  -4   7   9      364.18      359.41      6.75 o
  -3   7   9       18.88       18.88      1.80 o
  -2   7   9      244.42      241.77      4.49 o
  -1   7   9       89.52       90.00      3.91 o
   0   7   9      161.98      153.91      5.27 o
   1   7   9      106.41      104.12      3.16 o
   2   7   9      353.84      340.03      5.68 o
   3   7   9      232.85      232.08      4.85 o
   4   7   9        5.09        6.58      1.61 o
   5   7   9      126.22      126.77      4.84 o
   6   7   9      244.36      252.11      6.65 o
   7   7   9       89.55       97.39      5.02 o
  -7   8   9      132.84      131.71      5.87 o
  -6   8   9       84.79       90.42      4.06 o
  -5   8   9       24.11       22.06      2.28 o
  -4   8   9        9.91       13.14      2.05 o
  -3   8   9      106.96      119.52      3.91 o
  -2   8   9      111.87      115.29      4.14 o
  -1   8   9       43.71       42.52      3.13 o
   0   8   9      230.48      249.96      5.43 o
   1   8   9      465.59      468.61      7.29 o
   2   8   9       35.16       36.29      2.42 o
   3   8   9       17.45       18.17      2.00 o
   4   8   9       30.17       34.71      2.56 o
   5   8   9       10.92       11.70      2.88 o
   6   8   9        5.47        6.27      2.14 o
  -6   9   9       25.56       27.12      2.87 o
  -5   9   9      440.73      438.05     15.22 o
  -4   9   9      319.43      316.51      8.54 o
  -3   9   9       96.16       96.29      3.81 o
  -2   9   9      101.83      104.89      5.55 o
  -1   9   9       60.87       63.60      3.19 o
   0   9   9        1.92        3.33      1.51 o
   1   9   9       11.94       12.47      1.79 o
   2   9   9       95.72       90.16      6.41 o
   3   9   9      181.47      189.40      4.72 o
   4   9   9       16.62       16.98      2.82 o
   5   9   9       38.77       38.04      3.22 o
  -4  10   9       16.68       19.25      2.33 o
  -3  10   9      135.29      138.92      4.81 o
  -2  10   9       74.94       81.10      3.88 o
  -1  10   9       59.49       69.73      3.68 o
   0  10   9      135.55      149.26      4.92 o
   1  10   9       89.05       96.11      4.25 o
   2  10   9      114.62      118.59      4.57 o
   3  10   9       30.32       29.86      2.77 o
 -10   0  10       10.10        7.25      4.32 o
  -9   0  10       86.24       76.13      5.32 o
  -8   0  10       15.59       13.53      2.78 o
  -7   0  10        2.23        5.10      1.78 o
  -6   0  10       45.96       42.98      3.07 o
  -5   0  10     1156.42     1160.85     16.28 o
  -4   0  10      242.55      237.05      5.39 o
  -3   0  10       85.41       92.73      2.94 o
  -2   0  10        0.32        1.34      0.99 o
  -1   0  10      100.28      115.65      3.26 o
   0   0  10      685.30      670.99      9.22 o
   1   0  10     2308.09     2261.50     21.34 o
   2   0  10       20.45       21.79      1.58 o
   3   0  10      460.74      454.26      6.66 o
   4   0  10       12.91       15.89      1.66 o
   5   0  10        2.84        1.34      1.53 o
   6   0  10       29.59       28.68      2.67 o
   7   0  10      102.29      102.14      5.42 o
   8   0  10       20.83       30.80      3.56 o
   9   0  10       22.33       18.82      4.64 o
 -10   1  10      115.95      125.49      5.30 o
  -9   1  10       58.80       66.92      4.13 o
  -8   1  10        4.79        3.12      1.49 o
  -7   1  10       96.11       89.55      3.25 o
  -6   1  10       10.10        8.81      1.46 o
  -5   1  10       49.14       48.09      2.17 o
  -4   1  10      188.98      179.47      3.21 o
  -3   1  10      123.22      123.04      2.64 o
  -2   1  10      133.45      133.89      3.02 o
  -1   1  10      244.83      240.14      3.31 o
   0   1  10      543.48      514.62      5.43 o
   1   1  10       49.12       51.03      1.69 o
   2   1  10      377.63      380.31      4.00 o
   3   1  10      178.40      191.79      3.09 o
   4   1  10       24.90       25.10      1.32 o
   5   1  10       48.49       46.36      2.01 o
   6   1  10      104.87      111.16      3.18 o
   7   1  10      212.17      221.76      4.86 o
   8   1  10      262.88      270.62      5.61 o
   9   1  10       21.26       15.07      3.68 o
 -10   2  10        7.71        7.89      2.45 o
  -9   2  10      128.10      127.97      5.50 o
  -8   2  10      127.41      148.06      4.56 o
  -7   2  10      254.06      252.47      5.05 o
  -6   2  10      587.66      595.22      8.44 o
  -5   2  10      122.01      117.49      5.45 o
  -4   2  10      113.33      110.49      3.29 o
  -3   2  10       83.36       85.72      2.56 o
  -2   2  10      577.72      566.67      5.90 o
  -1   2  10      274.58      267.51      3.71 o
   0   2  10       92.52       88.40      2.01 o
   1   2  10      248.22      237.86      3.11 o
   2   2  10      429.18      437.04      4.80 o
   3   2  10       35.05       40.53      1.83 o
   4   2  10       62.80       57.20      2.75 o
   5   2  10       17.16       16.12      1.62 o
   6   2  10       68.12       69.38      2.87 o
   7   2  10        5.67        2.20      1.78 o
   8   2  10       58.84       56.01      3.59 o
   9   2  10       30.93       24.15      2.87 o
 -10   3  10       57.28       48.88      8.08 o
  -9   3  10      102.01      102.28      6.57 o
  -8   3  10      146.42      143.35      4.74 o
  -7   3  10      158.34      167.40      4.15 o
  -6   3  10       52.50       49.36      2.62 o
  -5   3  10      117.03      109.84      3.20 o
  -4   3  10      130.78      128.28      3.08 o
  -3   3  10      417.15      410.41      5.54 o
  -2   3  10       78.94       84.32      2.28 o
  -1   3  10      145.73      140.53      2.65 o
   0   3  10       20.37       20.93      1.28 o
   1   3  10      318.00      319.17      4.47 o
   2   3  10      153.20      151.65      3.13 o
   3   3  10      469.07      465.38      5.89 o
   4   3  10      337.04      348.65      5.14 o
   5   3  10      113.04      114.00      3.26 o
   6   3  10      115.57      107.50      3.55 o
   7   3  10      117.69      123.24      4.35 o
   8   3  10       83.09       88.41      4.92 o
   9   3  10      183.80      182.06      7.65 o
  -9   4  10      313.03      324.08      7.82 o
  -8   4  10       50.51       59.62      3.77 o
  -7   4  10       44.43       43.82      3.23 o
  -6   4  10       30.24       29.46      2.63 o
  -5   4  10        1.67        2.08      1.36 o
  -4   4  10       25.71       26.05      1.86 o
  -3   4  10       76.76       79.57      2.57 o
  -2   4  10      825.35      774.56      8.40 o
  -1   4  10      236.63      214.39      3.85 o
   0   4  10       91.99       82.48      2.60 o
   1   4  10       82.55       81.56      2.47 o
   2   4  10      175.50      173.83      3.37 o
   3   4  10       35.81       36.27      2.08 o
   4   4  10       56.04       59.92      3.07 o
   5   4  10       26.05       29.70      2.26 o
   6   4  10      129.36      129.05      4.09 o
   7   4  10       90.10       94.14      4.44 o
   8   4  10      113.27      129.55      5.63 o
  -9   5  10       12.94       10.72      2.51 o
  -8   5  10       81.11       74.72      4.17 o
  -7   5  10       55.72       62.31      3.77 o
  -6   5  10       21.64       18.66      2.14 o
  -5   5  10       76.47       75.13      3.57 o
  -4   5  10      121.29      116.46      3.68 o
  -3   5  10      104.59      105.05      3.46 o
  -2   5  10       19.72       17.41      1.82 o
  -1   5  10       29.78       28.16      1.89 o
   0   5  10       31.84       27.97      1.76 o
   1   5  10      120.66      121.25      3.34 o
   2   5  10      261.01      256.78      4.90 o
   3   5  10      301.65      299.45      5.45 o
   4   5  10      249.72      269.80      5.33 o
   5   5  10       35.04       39.74      2.60 o
   6   5  10       22.23       26.13      2.73 o
   7   5  10       47.80       50.90      3.46 o
   8   5  10       31.27       36.12      3.11 o
  -8   6  10       44.45       43.66      4.37 o
  -7   6  10      372.56      344.19      9.05 o
  -6   6  10      122.84      122.48      4.09 o
  -5   6  10      124.47      122.43      5.38 o
  -4   6  10       17.67       15.53      1.78 o
  -3   6  10      332.31      313.83      5.44 o
  -2   6  10      262.30      255.43      4.79 o
  -1   6  10      349.86      351.69      6.23 o
   0   6  10       67.18       66.67      3.09 o
   1   6  10      584.11      565.58      7.74 o
   2   6  10       30.34       31.06      2.17 o
   3   6  10       43.24       38.35      2.41 o
   4   6  10       15.03       12.92      1.79 o
   5   6  10      267.33      265.00      5.55 o
   6   6  10       39.27       38.14      3.28 o
   7   6  10       43.99       52.00      3.83 o
  -8   7  10       10.60       10.93      2.39 o
  -7   7  10       76.81       78.29      4.56 o
  -6   7  10      112.14      109.66      5.47 o
  -5   7  10        6.95        9.76      2.05 o
  -4   7  10        9.39       12.04      1.78 o
  -3   7  10       13.31       10.95      2.22 o
  -2   7  10       79.05       78.01      3.49 o
  -1   7  10       85.86       88.93      3.47 o
   0   7  10      269.98      278.61      5.57 o
   1   7  10      240.29      232.85      5.97 o
   2   7  10       39.50       40.55      2.48 o
   3   7  10       36.10       40.40      2.69 o
   4   7  10       57.30       55.23      3.12 o
   5   7  10       68.29       65.00      3.47 o
   6   7  10       81.58       78.35      4.39 o
  -7   8  10       49.89       50.37      9.88 o
  -6   8  10      244.90      239.60      6.74 o
  -5   8  10       96.19       98.09      4.53 o
  -4   8  10       94.30       96.10      4.02 o
  -3   8  10       34.31       28.06      2.49 o
  -2   8  10       16.86       14.63      2.04 o
  -1   8  10        7.43        5.94      1.76 o
   0   8  10      128.79      140.45      4.36 o
   1   8  10      254.52      259.38      5.73 o
   2   8  10       88.37       89.36      3.63 o
   3   8  10       11.85       11.99      1.95 o
   4   8  10      205.32      216.93      5.34 o
   5   8  10       27.61       26.72      2.61 o
  -5   9  10        7.10        8.94      2.04 o
  -4   9  10        8.10       13.12      2.27 o
  -3   9  10       90.22       91.87      3.90 o
  -2   9  10       71.31       66.17      3.45 o
  -1   9  10       93.29       93.67      3.87 o
   0   9  10      124.01      137.60      4.44 o
   1   9  10      136.68      143.83      7.13 o
   2   9  10      103.22       97.58      3.84 o
   3   9  10       17.56       22.63      2.28 o
   4   9  10       21.35       26.02      2.51 o
  -3  10  10       50.51       52.24      3.59 o
  -2  10  10       60.99       61.47      4.34 o
  -1  10  10       14.66        8.96      2.10 o
   0  10  10        4.98        1.18      1.82 o
   1  10  10       41.64       40.19      3.33 o
   2  10  10       97.93       98.70      4.43 o
 -10   0  11       35.46       33.69      9.95 o
  -9   0  11        0.32       -0.72      2.28 o
  -8   0  11       68.64       58.70      4.77 o
  -7   0  11      132.26      124.50      9.08 o
  -6   0  11       43.13       38.60      3.76 o
  -5   0  11       44.91       42.87      3.13 o
  -4   0  11       28.66       27.51      2.00 o
  -3   0  11        1.71        1.05      1.06 o
  -2   0  11        0.10        1.04      1.06 o
  -1   0  11        6.01        4.97      2.30 o
   0   0  11     1443.94     1442.83     18.29 o
   1   0  11       46.89       44.81      2.62 o
   2   0  11       70.52       69.08      2.51 o
   3   0  11        0.31       -1.09      1.04 o
   4   0  11      108.24      109.43      6.69 o
   5   0  11       42.25       53.01      3.24 o
   6   0  11       61.89       52.84      3.42 o
   7   0  11        3.38        2.49      1.87 o
   8   0  11        2.44        1.61      2.06 o
 -10   1  11       36.18       31.82      4.05 o
  -9   1  11       92.59       87.28      4.69 o
  -8   1  11       63.59       70.00      3.58 o
  -7   1  11      234.99      241.15      5.07 o
  -6   1  11      351.35      362.63      6.13 o
  -5   1  11      352.18      368.17      5.61 o
  -4   1  11        6.46        4.25      0.99 o
  -3   1  11       12.64       14.10      1.39 o
  -2   1  11      368.63      368.21      4.39 o
  -1   1  11      219.36      232.25      3.41 o
   0   1  11      178.61      170.76      2.98 o
   1   1  11      612.04      588.12      5.77 o
   2   1  11      189.92      185.28      3.25 o
   3   1  11       77.76       79.29      2.44 o
   4   1  11      179.59      178.59      3.32 o
   5   1  11      359.12      364.19      4.87 o
   6   1  11       16.97       15.02      1.59 o
   7   1  11      131.30      138.09      4.21 o
   8   1  11        5.36        2.93      1.79 o
  -9   2  11       81.88       78.72      4.51 o
  -8   2  11       16.54       16.32      2.62 o
  -7   2  11       12.40       11.64      1.73 o
  -6   2  11      165.77      165.44      4.16 o
  -5   2  11        1.08        0.48      1.30 o
  -4   2  11      162.63      152.68      4.00 o
  -3   2  11      198.91      201.95      4.95 o
  -2   2  11       58.87       65.29      2.49 o
  -1   2  11      209.91      212.56      3.61 o
   0   2  11       99.25       97.97      2.83 o
   1   2  11      149.81      146.02      2.77 o
   2   2  11      196.68      203.11      3.42 o
   3   2  11      197.66      202.90      3.78 o
   4   2  11       87.73       91.21      2.97 o
   5   2  11       78.74       72.46      2.85 o
   6   2  11       18.45       16.45      1.88 o
   7   2  11      241.65      236.86      5.49 o
   8   2  11       76.74       85.90      4.42 o
  -9   3  11      119.88      120.55      6.78 o
  -8   3  11      181.13      186.11      6.29 o
  -7   3  11      162.18      165.63      4.82 o
  -6   3  11      170.58      167.58      5.32 o
  -5   3  11      159.60      164.65      3.71 o
  -4   3  11      181.49      192.13      3.96 o
  -3   3  11      144.80      139.72      3.28 o
  -2   3  11      123.67      122.01      4.13 o
  -1   3  11      128.69      122.40      3.09 o
   0   3  11       57.45       51.93      2.30 o
   1   3  11      158.32      161.43      3.25 o
   2   3  11      409.81      406.03      5.47 o
   3   3  11      196.51      195.45      3.80 o
   4   3  11      261.42      249.67      4.44 o
   5   3  11       19.56       19.08      1.88 o
   6   3  11       50.13       51.45      3.41 o
   7   3  11      117.78      111.40      5.98 o
   8   3  11       81.45       85.72      4.46 o
  -9   4  11       52.70       58.96      4.10 o
  -8   4  11       47.44       41.04      3.35 o
  -7   4  11       10.42        9.94      2.15 o
  -6   4  11       14.30       14.21      2.31 o
  -5   4  11      105.08      100.01      4.11 o
  -4   4  11      137.73      151.97      5.77 o
  -3   4  11      543.15      548.41      7.52 o
  -2   4  11       45.23       40.81      2.67 o
  -1   4  11      132.87      120.76      3.32 o
   0   4  11      109.72      101.07      3.20 o
   1   4  11      288.31      269.89      4.60 o
   2   4  11       18.25       12.80      1.50 o
   3   4  11      755.74      723.61      8.70 o
   4   4  11      139.45      138.17      4.51 o
   5   4  11       33.91       38.36      2.61 o
   6   4  11        7.58        7.26      1.75 o
   7   4  11       60.79       61.23      3.46 o
   8   4  11        9.04        7.94      2.34 o
  -8   5  11       58.37       62.75      4.06 o
  -7   5  11       92.44       98.35      4.51 o
  -6   5  11       19.19       19.33      2.46 o
  -5   5  11       12.80       12.85      2.13 o
  -4   5  11      176.35      180.19      4.64 o
  -3   5  11      269.07      270.42      5.58 o
  -2   5  11       26.09       22.39      2.09 o
  -1   5  11       36.56       40.36      3.45 o
   0   5  11       22.88       20.80      2.23 o
   1   5  11       76.97       78.05      3.10 o
   2   5  11        0.62       -0.62      1.12 o
   3   5  11       13.75        9.89      1.67 o
   4   5  11       10.94       10.31      1.69 o
   5   5  11       36.39       38.54      2.71 o
   6   5  11       86.98       87.12      3.86 o
   7   5  11      238.35      240.32      5.77 o
  -8   6  11       21.02       24.26      3.15 o
  -7   6  11       96.93      107.74      9.49 o
  -6   6  11       23.72       21.10      2.80 o
  -5   6  11       24.97       27.94      2.25 o
  -4   6  11      135.97      137.94      3.89 o
  -3   6  11      170.26      160.75      4.45 o
  -2   6  11       71.24       66.52      3.26 o
  -1   6  11       45.88       39.51      2.67 o
   0   6  11      722.05      700.84     17.00 o
   1   6  11       45.06       37.98      2.42 o
   2   6  11      296.91      292.10      5.56 o
   3   6  11      188.87      191.63      4.58 o
   4   6  11      292.37      287.74      5.81 o
   5   6  11       78.37       84.23      3.74 o
   6   6  11      116.43      117.74      4.51 o
  -7   7  11       91.61       90.29      4.83 o
  -6   7  11      101.46      102.28      4.89 o
  -5   7  11       76.50       78.86      4.04 o
  -4   7  11       17.05       15.84      2.10 o
  -3   7  11       31.65       30.45      3.27 o
  -2   7  11       15.47       15.03      2.10 o
  -1   7  11       54.49       55.57      3.29 o
   0   7  11      170.71      161.07      4.75 o
   1   7  11       72.88       75.79      3.41 o
   2   7  11       19.05       19.69      2.15 o
   3   7  11        4.98        2.39      1.60 o
   4   7  11      238.05      241.24      6.11 o
   5   7  11       88.45       88.23      4.14 o
   6   7  11       75.33       68.36      3.88 o
  -6   8  11       66.60       64.39      4.29 o
  -5   8  11        7.73        7.15      1.95 o
  -4   8  11       24.70       22.04      2.45 o
  -3   8  11        9.76       10.72      1.98 o
  -2   8  11       83.83       82.74      3.85 o
  -1   8  11      272.59      290.52      6.46 o
   0   8  11      196.33      211.32      5.53 o
   1   8  11       66.25       64.58      3.32 o
   2   8  11       22.28       18.77      2.19 o
   3   8  11       57.33       59.14      3.36 o
   4   8  11      122.60      126.11      4.66 o
  -4   9  11      130.92      145.26      5.32 o
  -3   9  11       17.31       16.32      2.29 o
  -2   9  11      102.92      102.09      4.31 o
  -1   9  11       19.56       20.70      2.40 o
   0   9  11        9.05       12.38      2.24 o
   1   9  11       60.90       60.98      4.05 o
   2   9  11       77.91       79.51      3.76 o
   3   9  11       25.80       21.85      2.47 o
  -9   0  12        0.17       -1.78      4.35 o
  -8   0  12       55.79       60.33      5.00 o
  -7   0  12        0.90        2.63      2.29 o
  -6   0  12      869.19      867.74     19.13 o
  -5   0  12       56.16       59.27      4.55 o
  -4   0  12      296.77      292.82      7.02 o
  -3   0  12      161.98      166.45     10.07 o
  -2   0  12        7.02        6.87      1.43 o
  -1   0  12       25.89       26.30      2.12 o
   0   0  12      663.85      641.34      9.49 o
   1   0  12        3.59        4.50      1.47 o
   2   0  12      187.12      185.98      6.43 o
   3   0  12      335.14      339.18     13.23 o
   4   0  12      130.50      134.47      5.31 o
   5   0  12      318.23      333.86      8.41 o
   6   0  12        6.82        8.67      2.54 o
   7   0  12       36.88       35.74      3.82 o
   8   0  12       11.14       11.49      3.14 o
  -9   1  12       39.36       35.12      3.47 o
  -8   1  12       16.55       11.45      2.99 o
  -7   1  12       46.95       48.88      4.46 o
  -6   1  12       24.12       18.43      2.18 o
  -5   1  12       10.64       11.66      2.02 o
  -4   1  12       93.16       91.33      2.89 o
  -3   1  12      197.03      203.33      3.94 o
  -2   1  12      256.87      261.79      4.50 o
  -1   1  12      343.07      355.34      4.81 o
   0   1  12       92.63       98.60      3.10 o
   1   1  12      402.87      396.64      5.38 o
   2   1  12      153.09      144.08      3.27 o
   3   1  12       68.66       65.75      2.68 o
   4   1  12      174.19      175.34      4.20 o
   5   1  12       82.80       77.86      3.30 o
   6   1  12       31.64       28.90      3.36 o
   7   1  12       14.16       15.50      2.50 o
   8   1  12      103.05      111.95      5.73 o
  -9   2  12       10.53       11.16      2.87 o
  -8   2  12       10.62       10.16      2.47 o
  -7   2  12      247.40      253.82      7.21 o
  -6   2  12      197.88      208.19      6.90 o
  -5   2  12      115.70      111.48      3.24 o
  -4   2  12      253.54      255.78      4.58 o
  -3   2  12      371.93      382.09      5.66 o
  -2   2  12      232.09      232.90      4.29 o
  -1   2  12      606.76      602.17      7.47 o
   0   2  12      139.51      132.01      3.37 o
   1   2  12      181.40      176.70      3.87 o
   2   2  12      141.45      139.09      3.17 o
   3   2  12       32.70       36.54      2.04 o
   4   2  12       64.15       63.38      2.75 o
   5   2  12       41.15       43.43      2.71 o
   6   2  12      111.29      125.70      6.80 o
   7   2  12      137.29      130.97      5.07 o
  -9   3  12       23.57       22.44      4.63 o
  -8   3  12       47.49       50.41      6.25 o
  -7   3  12        7.55        5.83      2.02 o
  -6   3  12      112.31      116.50      4.12 o
  -5   3  12      172.60      171.83      5.29 o
  -4   3  12      336.79      331.29      5.59 o
  -3   3  12      154.05      157.54      6.27 o
  -2   3  12       27.71       27.87      2.18 o
  -1   3  12       44.12       45.08      2.28 o
   0   3  12       74.03       73.20      2.82 o
   1   3  12       71.88       71.06      2.53 o
   2   3  12      110.55      108.97      3.23 o
   3   3  12      569.25      563.09      7.50 o
   4   3  12        8.88        8.34      1.94 o
   5   3  12        2.49        2.62      1.49 o
   6   3  12        2.70        0.69      1.71 o
   7   3  12       19.27       19.66      2.63 o
  -8   4  12       25.12       22.42      3.76 o
  -7   4  12        4.80        1.78      1.85 o
  -6   4  12       15.75       16.90      2.13 o
  -5   4  12       79.76       76.33      3.59 o
  -4   4  12      101.81      109.58      3.92 o
  -3   4  12      392.50      394.22      7.05 o
  -2   4  12       30.80       24.46      2.35 o
  -1   4  12      217.62      211.85      4.60 o
   0   4  12      272.26      276.96      5.28 o
   1   4  12       27.52       26.90      2.27 o
   2   4  12      114.94      115.01      3.69 o
   3   4  12      118.93      111.93      3.73 o
   4   4  12        1.46        0.47      1.37 o
   5   4  12       39.73       40.75      2.72 o
   6   4  12      483.95      518.86      9.21 o
   7   4  12      399.04      440.33     11.34 o
  -8   5  12       76.84       83.39      5.62 o
  -7   5  12       34.62       27.17      2.97 o
  -6   5  12       92.36       87.96      3.92 o
  -5   5  12       90.56      101.40      4.05 o
  -4   5  12      291.93      292.07      7.39 o
  -3   5  12       84.71       81.08      3.67 o
  -2   5  12        7.22       12.44      1.85 o
  -1   5  12      191.72      181.01      4.71 o
   0   5  12       31.44       27.59      2.41 o
   1   5  12       96.55      102.92      3.58 o
   2   5  12      406.26      406.69      6.74 o
   3   5  12       31.94       36.25      2.51 o
   4   5  12      109.55      121.04      4.18 o
   5   5  12      114.98      121.53      4.32 o
   6   5  12      138.13      145.57      4.80 o
  -7   6  12       44.93       43.76      3.74 o
  -6   6  12      133.82      143.24      5.40 o
  -5   6  12       30.67       32.98      2.73 o
  -4   6  12      432.77      437.36     12.09 o
  -3   6  12      133.44      135.74      4.34 o
  -2   6  12       43.47       35.73      2.68 o
  -1   6  12      151.80      144.43      4.43 o
   0   6  12      374.98      351.55      6.92 o
   1   6  12       64.50       64.59      3.12 o
   2   6  12       29.61       22.38      2.15 o
   3   6  12       38.08       39.45      2.69 o
   4   6  12       49.33       55.16      3.13 o
   5   6  12       38.56       40.67      2.91 o
   6   6  12       69.42       57.94      9.33 o
  -6   7  12       56.50       66.42      3.97 o
  -5   7  12       57.28       61.43      6.45 o
  -4   7  12       41.18       44.36      3.23 o
  -3   7  12      202.32      219.07      5.80 o
  -2   7  12      293.93      290.49      7.12 o
  -1   7  12      490.44      515.99      9.16 o
   0   7  12      254.92      246.54      6.16 o
   1   7  12      105.49       98.46      3.98 o
   2   7  12       16.94       17.11      2.20 o
   3   7  12       48.23       47.60      3.15 o
   4   7  12       27.77       28.48      2.71 o
   5   7  12      158.27      133.66     13.55 o
  -4   8  12        6.78        6.44      2.04 o
  -3   8  12       16.92       21.65      2.50 o
  -2   8  12        7.12        5.96      1.93 o
  -1   8  12       66.06       58.07      3.61 o
   0   8  12      119.59      109.83      4.60 o
   1   8  12       15.79       15.19      2.42 o
   2   8  12       28.25       27.76      2.58 o
   3   8  12      188.84      186.58      5.24 o
  -2   9  12      214.34      214.48     14.80 o
  -1   9  12      211.84      212.42      8.27 o
   0   9  12       23.29       17.70      2.55 o
  -8   0  13        4.74        4.03      2.74 o
  -7   0  13        9.25        7.74      2.78 o
  -6   0  13      198.51      182.88      9.90 o
  -5   0  13       37.08       32.12      3.76 o
  -4   0  13        5.17        5.13      2.41 o
  -3   0  13       93.27       98.24      5.63 o
  -2   0  13       38.28       35.96      3.74 o
  -1   0  13      147.54      154.62      4.79 o
   0   0  13       42.97       49.54      3.33 o
   1   0  13       10.63       11.82      2.22 o
   2   0  13       14.88       15.58      2.42 o
   3   0  13       37.11       42.75      3.59 o
   4   0  13      115.15      124.08      5.60 o
   5   0  13       21.09       21.42      3.38 o
   6   0  13       49.74       49.09      4.23 o
   7   0  13       49.04       52.01      4.59 o
  -8   1  13       82.22       88.62      5.10 o
  -7   1  13      112.41      119.68      4.63 o
  -6   1  13        9.34        7.31      1.90 o
  -5   1  13      360.52      345.46      8.17 o
  -4   1  13       72.93       71.93      3.52 o
  -3   1  13        3.34        1.96      1.39 o
  -2   1  13       26.56       24.19      1.83 o
  -1   1  13       32.48       36.88      2.12 o
   0   1  13       58.40       52.67      2.50 o
   1   1  13      141.73      143.57      3.60 o
   2   1  13      767.70      790.15      9.33 o
   3   1  13      285.21      302.65      5.45 o
   4   1  13       26.95       27.94      2.21 o
   5   1  13      118.11      120.35      4.13 o
   6   1  13      131.77      140.30      6.46 o
   7   1  13        9.06        7.45      2.65 o
  -8   2  13       18.97       17.65      3.28 o
  -7   2  13      212.02      196.41      8.64 o
  -6   2  13      123.71      124.72      4.98 o
  -5   2  13       19.46       22.19      2.47 o
  -4   2  13      431.49      423.54      7.83 o
  -3   2  13      209.06      211.56      4.27 o
  -2   2  13      126.38      132.22      4.07 o
  -1   2  13      105.85      101.97      4.30 o
   0   2  13       58.20       61.75      2.74 o
   1   2  13      131.00      148.60      3.76 o
   2   2  13       66.29       68.99      3.41 o
   3   2  13       25.26       20.66      2.17 o
   4   2  13      136.96      138.37      4.79 o
   5   2  13        5.38        8.67      2.14 o
   6   2  13       12.72       12.42      2.65 o
   7   2  13      106.85      111.64      5.69 o
  -8   3  13       38.98       32.24      3.91 o
  -7   3  13       12.53       14.54      3.08 o
  -6   3  13       31.10       28.82      3.36 o
  -5   3  13      145.08      152.50      5.64 o
  -4   3  13       49.51       50.95      3.23 o
  -3   3  13      114.12      112.84      3.58 o
  -2   3  13      217.83      217.92      4.72 o
  -1   3  13      207.38      200.97      4.55 o
   0   3  13      165.55      163.85      4.20 o
   1   3  13      118.36      126.54      4.09 o
   2   3  13       10.32       12.24      1.84 o
   3   3  13       11.96       10.99      1.99 o
   4   3  13       60.47       63.09      4.08 o
   5   3  13      161.15      160.42      5.89 o
   6   3  13       71.23       77.47      4.74 o
  -7   4  13      222.29      236.23      7.27 o
  -6   4  13      424.04      440.53     10.83 o
  -5   4  13       40.45       44.63      3.03 o
  -4   4  13       34.26       25.46      2.78 o
  -3   4  13       69.70       75.79      4.15 o
  -2   4  13       72.08       67.38      3.45 o
  -1   4  13      302.41      300.49      6.24 o
   0   4  13      287.06      281.71      6.12 o
   1   4  13       80.42       78.42      3.76 o
   2   4  13       87.32       85.02      3.94 o
   3   4  13        0.56        1.21      1.63 o
   4   4  13       19.95       16.45      2.36 o
   5   4  13       12.21        8.73      2.60 o
   6   4  13       29.40       32.95      3.52 o
  -7   5  13        7.28        5.84      2.37 o
  -6   5  13        7.08        4.95      1.94 o
  -5   5  13       25.69       21.00      2.45 o
  -4   5  13       78.09       74.10      3.74 o
  -3   5  13       38.41       34.63      2.75 o
  -2   5  13       27.60       20.39      3.16 o
  -1   5  13      117.58      112.43      4.98 o
   0   5  13       21.01       19.57      3.09 o
   1   5  13      219.86      223.46      5.57 o
   2   5  13       57.83       55.10      3.00 o
   3   5  13        1.05       -0.09      1.49 o
   4   5  13       67.16       73.84      3.70 o
   5   5  13      110.71      123.93      5.10 o
  -6   6  13        5.01        5.20      2.01 o
  -5   6  13       66.06       70.41      4.05 o
  -4   6  13       64.76       67.52      3.66 o
  -3   6  13       79.23       79.29      5.28 o
  -2   6  13      195.18      223.41      5.59 o
  -1   6  13      172.20      183.16      5.05 o
   0   6  13       35.94       47.86      3.16 o
   1   6  13      126.61      124.77      4.57 o
   2   6  13       53.09       52.50      3.98 o
   3   6  13        8.35        8.89      1.91 o
   4   6  13       27.16       28.05      2.57 o
  -5   7  13       28.56       27.48      6.84 o
  -4   7  13       60.39       67.27      3.97 o
  -3   7  13        2.08        2.73      1.89 o
  -2   7  13        6.59       10.03      2.52 o
  -1   7  13       62.14       62.24      3.87 o
   0   7  13      165.40      168.86      5.37 o
   1   7  13       46.54       48.49      3.52 o
   2   7  13      202.72      216.53      7.01 o
   3   7  13      173.76      175.42      5.20 o
  -2   8  13      118.33      121.04      5.05 o
  -1   8  13      188.56      197.79      5.84 o
   0   8  13        3.59        4.50      2.13 o
   1   8  13       94.25      101.41      4.88 o
  -7   0  14        1.58       -0.09      2.60 o
  -6   0  14      121.81      129.73      9.51 o
  -5   0  14      195.30      187.37      8.38 o
  -4   0  14       39.71       38.90      4.14 o
  -3   0  14       18.72       16.74      3.17 o
  -2   0  14       44.69       37.16      3.98 o
  -1   0  14        0.79       -0.97      2.22 o
   0   0  14       18.00       22.18      3.42 o
   1   0  14      348.49      350.17     10.37 o
   2   0  14      912.20      939.36     15.23 o
   3   0  14       77.16       78.09      4.73 o
   4   0  14       75.47       72.83      4.76 o
   5   0  14        0.01       -0.76      2.34 o
   6   0  14        0.00        0.10      2.75 o
  -7   1  14       51.84       43.83      3.78 o
  -6   1  14       90.37       80.65      4.02 o
  -5   1  14       61.35       62.03      3.59 o
  -4   1  14      109.28      121.51      8.18 o
  -3   1  14      113.75      112.96      4.30 o
  -2   1  14      124.19      124.36      4.33 o
  -1   1  14       48.32       47.03      3.10 o
   0   1  14       80.79       78.15      3.36 o
   1   1  14        0.38        0.48      1.44 o
   2   1  14        9.95        9.33      1.90 o
   3   1  14       78.71       82.87      3.43 o
   4   1  14        9.78        9.09      1.98 o
   5   1  14       28.99       32.02      2.78 o
   6   1  14       12.21       12.70      2.89 o
  -7   2  14       57.57       49.97      4.62 o
  -6   2  14        7.30        2.79      2.55 o
  -5   2  14      192.56      210.14      7.94 o
  -4   2  14       85.16       86.83      4.52 o
  -3   2  14       40.55       39.26      2.88 o
  -2   2  14      260.23      275.17      6.67 o
  -1   2  14       98.64       93.22      3.50 o
   0   2  14      209.94      209.94      4.83 o
   1   2  14      319.07      322.38      6.65 o
   2   2  14       15.43       12.96      2.16 o
   3   2  14       25.43       28.92      3.34 o
   4   2  14       63.79       59.96      4.08 o
   5   2  14      168.08      171.05      6.28 o
   6   2  14      103.61      104.28      7.26 o
  -7   3  14      108.87      105.18      6.80 o
  -6   3  14       84.78       91.36      5.59 o
  -5   3  14       91.76       89.62      7.75 o
  -4   3  14       84.24       65.13      4.69 o
  -3   3  14       29.63       35.61      3.16 o
  -2   3  14       17.36       17.61      2.21 o
  -1   3  14       93.89       93.88      4.08 o
   0   3  14      153.21      156.99      5.49 o
   1   3  14       28.41       30.30      2.78 o
   2   3  14       22.81       31.70      3.13 o
   3   3  14       39.37       44.51      4.27 o
   4   3  14       92.03       86.60      4.80 o
   5   3  14       16.16       18.92      2.99 o
  -6   4  14        9.33        9.48      2.85 o
  -5   4  14       19.98       19.75      2.82 o
  -4   4  14       14.55       16.65      2.59 o
  -3   4  14      240.98      259.24      6.43 o
  -2   4  14      199.20      205.92      5.74 o
  -1   4  14       59.70       63.46      3.54 o
   0   4  14        6.52        7.55      1.93 o
   1   4  14       21.43       19.85      2.40 o
   2   4  14       14.89       14.15      2.26 o
   3   4  14       58.69       48.10      3.77 o
   4   4  14       32.91       29.45      3.34 o
   5   4  14      421.08      463.04     10.01 o
  -5   5  14      115.37      122.42      5.21 o
  -4   5  14       74.43       67.89      3.74 o
  -3   5  14       53.94       51.17      3.31 o
  -2   5  14        2.23        2.03      1.79 o
  -1   5  14      264.21      269.01      6.28 o
   0   5  14      202.86      204.02      5.54 o
   1   5  14       88.90       88.16      5.46 o
   2   5  14        9.87        8.56      2.10 o
   3   5  14       94.52       89.57      4.43 o
   4   5  14       95.10      103.96      5.38 o
  -4   6  14       69.85       69.36      4.13 o
  -3   6  14       40.96       37.52      3.17 o
  -2   6  14      116.62      122.55      4.74 o
  -1   6  14       16.06       11.96      2.20 o
   0   6  14       82.39       77.03      4.00 o
   1   6  14       87.14       89.19      4.29 o
   2   6  14       25.51       25.81      2.94 o
   3   6  14      112.01      109.15      5.27 o
  -2   7  14       81.08       87.66      5.07 o
  -1   7  14       70.23       67.34      4.16 o
   0   7  14        4.92        2.25      2.07 o
   1   7  14       56.87       40.86      6.40 o
  -6   0  15      144.50      160.80      8.32 o
  -5   0  15      186.70      209.51     11.25 o
  -4   0  15       84.40       85.11      6.34 o
  -3   0  15       37.65       34.64      4.14 o
  -2   0  15        1.43        2.55      2.57 o
  -1   0  15       74.20       77.52      7.31 o
   0   0  15        9.58        7.49      3.25 o
   1   0  15       22.57       27.38      4.07 o
   2   0  15       24.46       25.65      4.10 o
   3   0  15      201.99      204.20      8.39 o
   4   0  15        0.01        1.02      3.07 o
  -6   1  15      162.58      172.69     12.02 o
  -5   1  15      210.00      213.13      6.17 o
  -4   1  15        7.37        9.92      2.54 o
  -3   1  15       38.72       38.33      3.00 o
  -2   1  15       30.44       28.88      3.08 o
  -1   1  15      115.66      113.53      4.74 o
   0   1  15      267.72      286.06      6.59 o
   1   1  15      505.77      528.35     11.47 o
   2   1  15      195.50      201.78      6.81 o
   3   1  15       37.54       33.21      2.98 o
   4   1  15      119.17      122.54      5.19 o
  -6   2  15       93.42       98.38      6.03 o
  -5   2  15      232.82      227.20      9.74 o
  -4   2  15      129.03      127.09      9.33 o
  -3   2  15       28.75       26.46      3.48 o
  -2   2  15        7.98       11.80      2.38 o
  -1   2  15       20.02       20.80      2.82 o
   0   2  15       64.67       69.35      4.31 o
   1   2  15        0.47        2.42      1.82 o
   2   2  15       12.66       12.79      2.52 o
   3   2  15      110.55      105.37      5.28 o
   4   2  15       36.22       34.46      3.57 o
  -5   3  15      145.59      128.01      7.79 o
  -4   3  15      123.53      112.46      5.93 o
  -3   3  15      337.80      338.81     13.25 o
  -2   3  15      322.20      325.76      9.04 o
  -1   3  15       75.12       74.55      5.09 o
   0   3  15      200.04      204.18      6.12 o
   1   3  15      134.28      133.74      5.70 o
   2   3  15      153.98      130.90      5.43 o
   3   3  15      152.95      165.05      6.21 o
   4   3  15      121.38      131.85      8.36 o
  -5   4  15        8.33        8.63      2.96 o
  -4   4  15       17.15       13.95      3.22 o
  -3   4  15       31.04       23.61      4.83 o
  -2   4  15       99.60       91.05      5.89 o
  -1   4  15       32.33       34.86      3.29 o
   0   4  15        0.80       -1.03      1.95 o
   1   4  15       18.76       13.86      2.74 o
   2   4  15       73.82       68.95      4.46 o
   3   4  15       24.12       14.68      2.89 o
  -4   5  15       19.42       10.07      8.08 o
  -3   5  15      221.20      223.43     11.03 o
  -2   5  15      209.61      216.24      5.85 o
  -1   5  15       58.90       59.82      4.52 o
   0   5  15        2.14        0.61      1.82 o
   1   5  15        7.67        5.85      2.44 o
   2   5  15        8.06        8.21      2.61 o
  -4   0  16       12.97       14.77      3.99 o
  -3   0  16        4.01        2.24      3.06 o
  -2   0  16       75.77       66.65      9.88 o
  -1   0  16      475.29      500.81     13.00 o
   0   0  16      256.46      276.27      9.66 o
   1   0  16      432.66      457.80     12.57 o
   2   0  16        0.02       -3.90      2.92 o
   3   0  16       63.54       60.53      9.08 o
  -4   1  16       17.17       13.85      3.27 o
  -3   1  16       50.80       51.86      3.95 o
  -2   1  16        5.17        2.16      2.24 o
  -1   1  16        1.53        3.50      2.27 o
   0   1  16       35.32       32.78      3.37 o
   1   1  16       38.92       33.91      3.41 o
   2   1  16       29.03       19.98      3.12 o
   3   1  16       87.38       82.87      7.05 o
  -4   2  16       54.62       51.79      5.12 o
  -3   2  16       71.56       70.66      5.32 o
  -2   2  16       61.92       59.46      7.28 o
  -1   2  16       82.78       77.12      5.35 o
   0   2  16      357.38      369.23     13.17 o
   1   2  16      170.19      174.14      8.63 o
   2   2  16      136.80      139.37      7.17 o
  -3   3  16       40.53       43.46      4.31 o
  -2   3  16       63.87       69.35      5.24 o
  -1   3  16       19.39       11.53      5.83 o
   0   3  16       16.28       18.86      4.21 o
   1   3  16      141.27      134.06      6.98 o
  -2   4  16      143.72      113.52     14.80 o
  -1   4  16        6.20        4.67      3.01 o
   0   4  16       68.64       79.21      5.58 o
 
